# Supplementary material for: Amino acid metabolism-based molecular classification of colon adenocarcinomavia in silico analysis
Source: Front Immunol. 2022 Oct 20;13:1018334. doi: 10.3389/fimmu.2022.1018334 (PMC9630836; doi:10.3389/fimmu.2022.1018334)
Supplement: Supplementary file 1 [file Table_1.xlsx]

## Sheet: Summary
Supplementary table	Caption
Table S1	358 Amino acid metabolism-related genes
Table S2	Differential expressed genes between two AA subgroups (AA1 vs AA2)
Table S3	The 60-gene classifier generated from differential expressed AAMRGs

## Sheet: Table_S1
Table S1. 358 Amino acid metabolism-related genes
GENE_SYMBOL	ENTREZID
AACS	65985
AADAT	51166
AANAT	15
AASDH	132949
AASDHPPT	60496
AASS	10157
ABAT	18
ABP1	26
ACAA1	30
ACAA2	10449
ACAD8	27034
ACADM	34
ACADS	35
ACADSB	36
ACAT1	38
ACAT2	39
ACMSD	130013
ACSF3	197322
ACY1	95
ACY3	91703
ADC	113451
ADH1A	124
ADH1B	125
ADH1C	126
ADH4	127
ADH5	128
ADH6	130
ADH7	131
ADI1	55256
ADO	84890
ADSL	158
ADSS	159
ADSSL1	122622
AFMID	125061
AGMAT	79814
AGPS	8540
AGXT	189
AGXT2	64902
AGXT2L1	64850
AGXT2L2	85007
AHCY	191
AHCYL1	10768
AHCYL2	23382
ALAS1	211
ALAS2	212
ALDH18A1	5832
ALDH1A3	220
ALDH1B1	219
ALDH2	217
ALDH3A1	218
ALDH3A2	224
ALDH3B1	221
ALDH3B2	222
ALDH4A1	8659
ALDH5A1	7915
ALDH6A1	4329
ALDH7A1	501
ALDH9A1	223
AMACR	23600
AMD1	262
AMDHD1	144193
AMDHD2	51005
AMT	275
AOC2	314
AOC3	8639
AOX1	316
APIP	51074
ARG1	383
ARG2	384
ASH1L	55870
ASL	435
ASMT	438
ASNS	440
ASNSD1	54529
ASPA	443
ASPG	374569
ASRGL1	80150
ASS1	445
AUH	549
BBOX1	8424
BCAT1	586
BCAT2	587
BCKDHA	593
BCKDHB	594
BHMT	635
BHMT2	23743
BPGM	669
CAD	790
CARNS1	57571
CAT	847
CBS	875
CCBL1	883
CCBL2	56267
CDO1	1036
CHDH	55349
CKB	1152
CKM	1158
CKMT1A	548596
CKMT1B	1159
CKMT2	1160
CNDP1	84735
CNDP2	55748
COMT	1312
CPS1	1373
CRYM	1428
CSAD	51380
CTH	1491
CYP1A1	1543
CYP1A2	1544
CYP1B1	1545
DAO	1610
DBH	1621
DBT	1629
DCT	1638
DDC	1644
DDO	8528
DLD	1738
DLST	1743
DMGDH	29958
DNMT1	1786
DNMT3A	1788
DNMT3B	1789
DOT1L	84444
DPYD	1806
DPYS	1807
ECHS1	1892
EHHADH	1962
EHMT1	79813
EHMT2	10919
ENOPH1	58478
EZH1	2145
EZH2	2146
FAH	2184
FAHD1	81889
FAHD2A	51011
FAHD2B	151313
FOLH1	2346
FTCD	10841
GAD1	2571
GAD2	2572
GADL1	339896
GAMT	2593
GATM	2628
GCAT	23464
GCDH	2639
GCLC	2729
GCLM	2730
GCSH	2653
GFPT1	2673
GFPT2	9945
GLDC	2731
GLS	2744
GLS2	27165
GLT25D1	79709
GLT25D2	23127
GLUD1	2746
GLUD2	2747
GLUL	2752
GLYAT	10249
GLYCTK	132158
GNMT	27232
GOT1	2805
GOT2	2806
GPT	2875
GPT2	84706
GPX1	2876
GPX2	2877
GPX3	2878
GPX4	2879
GPX5	2880
GPX6	257202
GPX7	2882
GPX8	493869
GRHPR	9380
GSR	2936
GSS	2937
GSTA1	2938
GSTA2	2939
GSTA3	2940
GSTA4	2941
GSTA5	221357
GSTCD	79807
GSTK1	373156
GSTM1	2944
GSTM2	2946
GSTM3	2947
GSTM4	2948
GSTM5	2949
GSTO1	9446
GSTO2	119391
GSTP1	2950
GSTT2	2953
GSTZ1	2954
HAAO	23498
HADH	3033
HADHA	3030
HADHB	3032
HAGH	3029
HAGHL	84264
HAL	3034
HDC	3067
HGD	3081
HIBADH	11112
HIBCH	26275
HMGCL	3155
HMGCLL1	54511
HMGCS1	3157
HMGCS2	3158
HNMT	3176
HPD	3242
HPDL	84842
HSD17B10	3028
IDO1	3620
IDO2	169355
IL4I1	259307
ILVBL	10994
INMT	11185
IVD	3712
KMO	8564
KMT2B	9757
KYNU	8942
LAP3	51056
LDHA	3939
LDHAL6A	160287
LDHAL6B	92483
LDHB	3945
LDHC	3948
LGSN	51557
LRTOMT	220074
MAOA	4128
MAOB	4129
MAT1A	4143
MAT2A	4144
MAT2B	27430
MCCC1	56922
MCCC2	64087
MCEE	84693
MDH1	4190
MDH2	4191
MGST1	4257
MGST2	4258
MGST3	4259
MIF	4282
MLYCD	23417
MPST	4357
MRI1	84245
MSRA	4482
MSRB2	22921
MSRB3	253827
MTAP	4507
MTR	4548
MUT	4594
NAGS	162417
NAT8L	339983
NFS1	9054
NIT2	56954
NOS1	4842
NOS2	4843
NOS3	4846
NSD1	64324
OAT	4942
ODC1	4953
OGDH	4967
OGDHL	55753
OTC	5009
OXCT1	5019
OXCT2	64064
P4HA1	5033
P4HA2	8974
P4HA3	283208
PAH	5053
PAOX	196743
PCBD1	5092
PCBD2	84105
PCCA	5095
PCCB	5096
PCYOX1	51449
PCYOX1L	78991
PGAM1	5223
PGAM2	5224
PGAM4	441531
PHGDH	26227
PIPOX	51268
PLOD1	5351
PLOD2	5352
PLOD3	8985
PNMT	5409
PPAT	5471
PRDM2	7799
PRDM6	93166
PRDM7	11105
PRDM9	56979
PRODH	5625
PRODH2	58510
PSAT1	29968
PSPH	5723
PYCR1	5831
PYCR2	29920
PYCRL	65263
RIMKLA	284716
RIMKLB	57494
SARDH	1757
SAT1	6303
SAT2	112483
SATL1	340562
SCCPDH	51097
SCLY	51540
SDS	10993
SDSL	113675
SEPHS1	22929
SEPHS2	22928
SEPX1	51734
SETD1A	9739
SETD1B	23067
SETD2	29072
SETD3	84193
SETD7	80854
SETDB1	9869
SETDB2	83852
SETMAR	6419
SHMT1	6470
SHMT2	6472
SMOX	54498
SMS	6611
SRM	6723
SRR	63826
SUOX	6821
SUV39H1	6839
SUV39H2	79723
TAT	6898
TDO2	6999
TH	7054
THNSL1	79896
THNSL2	55258
TMLHE	55217
TPH1	7166
TPH2	121278
TPO	7173
TST	7263
TYR	7299
TYRP1	7306
UPB1	51733
UROC1	131669
HYKK	123688
L3HYPDH	112849
DGLUCY	80017
CAMKMT	79823
CARNMT1	138199
HOGA1	112817
KMT2A	4297
KMT2C	58508
KMT2E	55904
KMT5A	387893
KMT5B	51111
KMT5C	84787
NSD2	7468
NSD3	54904
KMT2D	8085

## Sheet: Table_S2
Table S2. Differential expressed genes between two AA subgroups (AA1 vs AA2)
ENTREZID	SYMBOL	logFC	AveExpr	P.Value	adj.P.Val
57608	JCAD	0.973226	1.74445	1.56939e-54	5.54449e-50
9859	CEP170	0.675464	1.28415	8.09177e-50	9.52914e-46
645455	CEP170P1	0.675464	1.28415	8.09177e-50	9.52914e-46
4212	MEIS2	0.670541	0.77079	7.22268e-47	6.37925e-43
135228	CD109	1.11129	1.35334	9.40673e-46	6.64661e-42
8829	NRP1	0.851013	2.20562	6.97381e-43	3.07972e-39
55454	CSGALNACT2	0.693454	2.65656	9.73329e-43	3.82075e-39
23380	SRGAP2	0.513902	1.48364	3.85013e-42	1.36021e-38
4921	DDR2	0.968588	1.69267	2.27107e-40	7.29407e-37
84898	PLXDC2	0.986548	2.09461	3.03387e-40	8.93196e-37
128553	TSHZ2	0.632559	0.73502	5.00055e-40	1.35896e-36
28951	TRIB2	0.868082	2.63447	9.80318e-40	2.47383e-36
91624	NEXN	0.953185	1.66883	2.62769e-39	6.18892e-36
389136	VGLL3	0.658128	0.680538	3.7702e-39	8.32483e-36
57493	HEG1	0.863567	2.30364	4.87857e-39	1.01385e-35
5311	PKD2	0.696828	2.20934	5.53449e-39	1.08627e-35
9811	CTIF	0.547211	2.19897	6.04619e-39	1.12424e-35
604	BCL6	0.601009	2.19547	1.33434e-38	2.17055e-35
586	BCAT1	0.787033	1.22686	1.59772e-38	2.45417e-35
8322	FZD4	0.556232	1.82272	2.02016e-38	2.97376e-35
84230	LRRC8C	0.512872	1.05303	2.55616e-38	3.61227e-35
1806	DPYD	0.812956	1.34813	4.1234e-38	5.60291e-35
23345	SYNE1	0.523049	0.70806	8.31648e-38	1.0882e-34
128077	LIX1L	0.630063	2.18934	3.10363e-37	3.78097e-34
116496	NIBAN1	0.820097	1.59927	3.41399e-37	3.91552e-34
10000	AKT3	0.644484	1.18372	3.46648e-37	3.91552e-34
5218	CDK14	0.725704	1.24996	3.54657e-37	3.91552e-34
8038	ADAM12	1.09226	1.69746	4.52278e-37	4.84198e-34
4286	MITF	0.687286	1.1885	5.09532e-37	5.29448e-34
5376	PMP22	0.736166	2.46416	8.2234e-37	8.07034e-34
2619	GAS1	1.1637	1.53668	8.22362e-37	8.07034e-34
8496	PPFIBP1	0.552955	2.41845	8.78721e-37	8.39036e-34
5784	PTPN14	0.540974	1.34143	9.2483e-37	8.59824e-34
5396	PRRX1	0.996392	1.8154	1.07976e-36	9.78128e-34
8654	PDE5A	0.703861	1.84721	1.30233e-36	1.15025e-33
1306	COL15A1	0.977127	3.40351	1.35774e-36	1.16994e-33
51363	CHST15	0.773389	1.95169	1.52036e-36	1.27888e-33
22856	CHSY1	0.559534	2.90096	2.06463e-36	1.69631e-33
4772	NFATC1	0.629269	1.05183	2.43035e-36	1.88808e-33
4644	MYO5A	0.606373	1.17705	2.45837e-36	1.88808e-33
54629	MINDY2	0.582499	1.68846	3.24332e-36	2.43794e-33
22808	MRAS	0.709984	1.52979	4.81121e-36	3.54115e-33
3678	ITGA5	0.911095	3.23229	5.09121e-36	3.67076e-33
284119	CAVIN1	0.841977	4.46364	6.19561e-36	4.37769e-33
170954	PPP1R18	0.669905	3.32306	7.37957e-36	5.01371e-33
107987457	LOC107987457	0.669905	3.32306	7.37957e-36	5.01371e-33
9839	ZEB2	0.620934	1.07005	8.75672e-36	5.8371e-33
64359	NXN	0.852436	2.03935	1.4127e-35	9.24246e-33
6695	SPOCK1	1.15562	1.74938	1.56056e-35	1.00242e-32
54873	PALMD	0.576091	0.848165	1.91357e-35	1.20722e-32
2115	ETV1	0.640321	1.21988	2.33125e-35	1.44493e-32
23704	KCNE4	0.732038	1.43193	2.90521e-35	1.76962e-32
59345	GNB4	0.692741	1.51252	3.65629e-35	2.18937e-32
79745	CLIP4	0.571685	0.807516	4.11749e-35	2.39555e-32
7043	TGFB3	0.924798	1.65485	4.13621e-35	2.39555e-32
84627	ZNF469	0.682621	1.02846	4.3201e-35	2.46169e-32
122786	FRMD6	0.766472	1.48295	4.57795e-35	2.56721e-32
23034	SAMD4A	0.573317	1.43005	5.19753e-35	2.86912e-32
79658	ARHGAP10	0.606221	1.11688	6.10267e-35	3.31694e-32
25943	DNAAF9	0.565999	0.948657	1.34586e-34	6.99233e-32
11067	DEPP1	0.899682	3.2629	1.41258e-34	7.23261e-32
7424	VEGFC	0.655865	1.47534	1.61654e-34	8.04378e-32
4919	ROR1	0.592279	0.739945	1.69999e-34	8.34153e-32
2191	FAP	0.959313	1.53749	2.39833e-34	1.15063e-31
128346	C1orf162	0.69007	1.74317	3.02838e-34	1.42653e-31
23213	SULF1	1.24079	3.77878	3.37266e-34	1.5678e-31
1435	CSF1	0.669314	2.57915	3.60339e-34	1.6533e-31
23601	CLEC5A	0.740402	0.934572	3.78476e-34	1.71425e-31
11031	RAB31	1.00155	3.17208	4.89718e-34	2.17149e-31
687	KLF9	0.752498	2.53746	4.91718e-34	2.17149e-31
154810	AMOTL1	0.762047	1.49875	5.47187e-34	2.38662e-31
6773	STAT2	0.535932	3.50403	6.40944e-34	2.76145e-31
79827	CLMP	0.840045	1.76048	6.8667e-34	2.92281e-31
8840	CCN4	0.82669	1.95893	7.94806e-34	3.34282e-31
4973	OLR1	1.03522	1.51599	8.04342e-34	3.34313e-31
2113	ETS1	0.743986	3.13906	9.28407e-34	3.81392e-31
2534	FYN	0.702808	2.27421	9.7147e-34	3.94495e-31
50515	CHST11	0.748551	1.87892	1.60053e-33	6.35337e-31
5797	PTPRM	0.600387	1.74049	1.79619e-33	7.05085e-31
283208	P4HA3	0.662708	0.992669	1.9944e-33	7.74287e-31
9732	DOCK4	0.525334	1.07921	2.20081e-33	8.45137e-31
1293	COL6A3	1.0738	4.00662	2.38223e-33	8.99539e-31
2737	GLI3	0.517904	0.624969	2.39341e-33	8.99539e-31
101928881	LOC101928881	-0.726625	2.09053	2.57319e-33	9.56929e-31
57198	ATP8B2	0.70932	1.79533	2.63543e-33	9.66873e-31
84935	MEDAG	0.893573	1.56958	2.65467e-33	9.66873e-31
9891	NUAK1	0.670456	1.74633	2.71845e-33	9.80001e-31
6507	SLC1A3	0.730965	0.98607	2.90414e-33	1.03637e-30
81035	COLEC12	0.767897	1.08356	2.94368e-33	1.03997e-30
1290	COL5A2	1.02316	4.06442	4.98394e-33	1.7305e-30
54796	BNC2	0.508383	0.596071	4.99622e-33	1.7305e-30
4130	MAP1A	0.709282	1.38831	5.81808e-33	1.9956e-30
57555	NLGN2	0.70382	1.96491	7.6214e-33	2.56435e-30
55714	TENM3	0.606438	0.597258	7.77654e-33	2.59186e-30
55205	ZNF532	0.658286	1.72654	8.53241e-33	2.81721e-30
57514	ARHGAP31	0.632838	1.78586	9.94879e-33	3.25445e-30
3624	INHBA	0.984669	2.43996	1.04334e-32	3.38167e-30
10631	POSTN	1.34724	4.05997	1.11225e-32	3.57223e-30
255877	BCL6B	0.628705	1.69656	1.40634e-32	4.47609e-30
387695	C10orf99	-1.77997	4.96489	1.43892e-32	4.5389e-30
3687	ITGAX	0.831761	1.92611	1.76138e-32	5.50688e-30
493	ATP2B4	0.706325	2.83217	1.98802e-32	6.16094e-30
8777	MPDZ	0.575055	0.885664	2.16145e-32	6.64017e-30
50507	NOX4	0.566048	0.745523	2.53277e-32	7.71383e-30
9945	GFPT2	0.905445	1.42789	2.57301e-32	7.76938e-30
6556	SLC11A1	0.748966	1.31137	3.19171e-32	9.55345e-30
3075	CFH	0.827611	2.07398	3.21792e-32	9.55345e-30
8832	CD84	0.732632	1.18566	3.99643e-32	1.17658e-29
118788	PIK3AP1	0.800629	2.6276	6.71242e-32	1.95986e-29
781	CACNA2D1	0.556783	0.789827	7.77728e-32	2.25216e-29
7227	TRPS1	0.545186	0.771804	8.20366e-32	2.35632e-29
26524	LATS2	0.563693	2.3396	8.77465e-32	2.46821e-29
2121	EVC	0.716714	1.19515	8.80282e-32	2.46821e-29
151887	CCDC80	1.03546	2.01935	9.35635e-32	2.60276e-29
342510	CD300E	0.677101	0.809943	1.33861e-31	3.69466e-29
56987	BBX	0.528549	2.37446	1.55475e-31	4.22522e-29
3684	ITGAM	0.876727	1.56537	1.74983e-31	4.6833e-29
162394	SLFN5	0.771909	2.11983	1.84828e-31	4.90962e-29
5157	PDGFRL	0.793101	1.12803	2.02184e-31	5.33056e-29
7145	TNS1	0.970157	2.45993	2.63234e-31	6.77353e-29
2119	ETV5	0.763475	2.19355	2.64583e-31	6.77353e-29
10673	TNFSF13B	0.787338	1.65885	2.73175e-31	6.94316e-29
22918	CD93	0.754257	2.97579	2.80349e-31	7.0746e-29
57616	TSHZ3	0.542836	1.07868	2.87342e-31	7.19965e-29
375033	PEAR1	0.505899	1.24795	3.4209e-31	8.51105e-29
9902	MRC2	0.889998	3.07357	3.88419e-31	9.59611e-29
1545	CYP1B1	0.885857	0.972453	4.11368e-31	1.00925e-28
117248	GALNT15	0.561056	0.692102	4.47646e-31	1.09068e-28
51762	RAB8B	0.600974	2.47287	4.76745e-31	1.15136e-28
23347	SMCHD1	0.596949	2.33351	4.86045e-31	1.15834e-28
3371	TNC	1.15617	3.20073	5.63886e-31	1.31931e-28
6781	STC1	0.791192	2.31976	5.74295e-31	1.33482e-28
25925	ZNF521	0.583016	1.10079	5.97877e-31	1.38055e-28
51177	PLEKHO1	0.627037	2.38053	6.10996e-31	1.3983e-28
23022	PALLD	0.697201	3.45465	6.13479e-31	1.3983e-28
3572	IL6ST	0.579349	2.87614	6.9941e-31	1.58394e-28
9180	OSMR	0.752578	1.99951	7.22321e-31	1.62541e-28
10395	DLC1	0.572705	1.55885	7.52771e-31	1.68321e-28
4131	MAP1B	0.652864	1.28811	8.33392e-31	1.85175e-28
83716	CRISPLD2	0.781951	2.57568	8.43701e-31	1.86295e-28
23208	SYT11	0.677756	1.87111	8.55065e-31	1.87631e-28
2200	FBN1	0.971275	2.644	8.84346e-31	1.92858e-28
3554	IL1R1	0.743198	2.41471	9.13798e-31	1.98059e-28
25937	WWTR1	0.777906	2.17582	1.11792e-30	2.40824e-28
221395	ADGRF5	0.648336	2.04591	1.21722e-30	2.60624e-28
9590	AKAP12	1.01172	1.95123	1.30241e-30	2.77187e-28
10154	PLXNC1	0.649366	1.41826	1.31355e-30	2.77883e-28
6093	ROCK1	0.580862	2.45894	1.34659e-30	2.83176e-28
800	CALD1	0.955507	3.78159	1.63729e-30	3.42271e-28
1295	COL8A1	1.05658	2.28404	1.67226e-30	3.47525e-28
4163	MCC	0.502396	0.938359	1.89527e-30	3.89292e-28
1307	COL16A1	0.783247	2.57072	2.11698e-30	4.24947e-28
6925	TCF4	0.571095	1.28472	2.16979e-30	4.33087e-28
79168	LILRA6	0.605042	0.944917	2.35677e-30	4.65152e-28
9507	ADAMTS4	0.731431	1.84514	2.64847e-30	5.16949e-28
2214	FCGR3A	1.14499	3.16058	3.06703e-30	5.95358e-28
2004	ELK3	0.543984	3.05251	3.1532e-30	6.08741e-28
79772	MCTP1	0.534073	0.878901	3.23588e-30	6.21306e-28
3717	JAK2	0.592913	2.03252	3.30844e-30	6.28408e-28
9332	CD163	1.06683	2.1573	3.35814e-30	6.31063e-28
114907	FBXO32	0.724088	2.66563	3.59656e-30	6.72291e-28
9935	MAFB	0.864561	2.50232	3.79735e-30	7.06088e-28
2634	GBP2	0.7064	3.29204	5.87538e-30	1.06995e-27
3274	HRH2	0.501704	0.718825	6.40501e-30	1.16042e-27
4853	NOTCH2	0.541139	2.5486	6.96038e-30	1.25461e-27
2252	FGF7	0.717745	1.02977	8.72823e-30	1.55737e-27
253827	MSRB3	0.845882	1.86022	9.41107e-30	1.66203e-27
6935	ZEB1	0.692842	1.7157	9.4559e-30	1.66203e-27
29940	DSE	0.519248	1.03562	1.0652e-29	1.85644e-27
79026	AHNAK	0.767186	4.17456	1.06671e-29	1.85644e-27
114991	ZNF618	0.680578	1.49869	1.19626e-29	2.0717e-27
81553	CYRIA	0.591826	1.22135	1.3227e-29	2.2795e-27
2908	NR3C1	0.65135	1.60129	1.33094e-29	2.28256e-27
8828	NRP2	0.738751	1.89916	1.35221e-29	2.29675e-27
2982	GUCY1A1	0.78997	1.47887	1.42989e-29	2.41706e-27
1462	VCAN	0.960619	2.7568	1.55641e-29	2.60598e-27
10457	GPNMB	1.14557	3.33434	1.7264e-29	2.87698e-27
2209	FCGR1A	0.583251	0.878683	1.99475e-29	3.26262e-27
23710	GABARAPL1	0.532444	2.93158	2.1613e-29	3.51873e-27
3397	ID1	-1.14142	5.56853	2.25916e-29	3.66118e-27
219285	SAMD9L	0.798923	2.0227	2.31597e-29	3.73611e-27
90102	PHLDB2	0.667093	1.18576	2.8952e-29	4.60742e-27
1842	ECM2	0.657586	1.0765	3.12473e-29	4.95039e-27
7111	TMOD1	0.527044	0.661719	3.24809e-29	5.12285e-27
10123	ARL4C	0.817241	3.14042	3.52235e-29	5.53072e-27
84624	FNDC1	1.15872	2.34568	3.77531e-29	5.90168e-27
23194	FBXL7	0.565289	1.32207	4.03354e-29	6.27758e-27
9509	ADAMTS2	0.953421	2.61993	4.10299e-29	6.35765e-27
710	SERPING1	0.914698	3.5063	4.34294e-29	6.67095e-27
6515	SLC2A3	0.827066	2.53134	5.27636e-29	8.06963e-27
26585	GREM1	1.17978	2.70334	6.20313e-29	9.40559e-27
4323	MMP14	0.725262	5.18206	6.35532e-29	9.59518e-27
23253	ANKRD12	0.535484	1.83529	6.38948e-29	9.6057e-27
11037	STON1	0.545476	0.944174	6.47723e-29	9.69635e-27
1009	CDH11	0.818475	2.33188	6.65356e-29	9.91829e-27
4223	MEOX2	0.673912	0.657699	7.64911e-29	1.13069e-26
221895	JAZF1	0.520584	1.42581	7.87642e-29	1.15463e-26
57205	ATP10D	0.539096	1.76763	8.01944e-29	1.17074e-26
1300	COL10A1	1.463	2.31975	9.29045e-29	1.33424e-26
3091	HIF1A	0.62411	3.97962	9.90744e-29	1.41708e-26
7837	PXDN	0.774554	2.76234	1.0573e-28	1.50619e-26
81493	SYNC	0.518287	0.723038	1.08987e-28	1.54635e-26
1289	COL5A1	0.921381	4.02731	1.26804e-28	1.77772e-26
1303	COL12A1	0.952662	3.75876	1.35755e-28	1.89569e-26
284297	SSC5D	0.879862	1.52475	1.40596e-28	1.95556e-26
7857	SCG2	0.829078	1.30496	1.60395e-28	2.19683e-26
7077	TIMP2	0.85662	4.24816	1.6043e-28	2.19683e-26
255488	RNF144B	0.500162	1.56849	1.67482e-28	2.28454e-26
55619	DOCK10	0.532351	1.08579	2.21021e-28	2.95774e-26
115207	KCTD12	0.937476	2.99131	2.25842e-28	3.01086e-26
10409	BASP1	0.833041	2.84134	2.49557e-28	3.31451e-26
6503	SLA	0.675923	1.61693	2.94962e-28	3.88833e-26
11178	LZTS1	0.570413	1.33807	2.99896e-28	3.93867e-26
7130	TNFAIP6	0.938966	1.92688	3.6421e-28	4.74804e-26
4211	MEIS1	0.51786	0.97953	4.08507e-28	5.29194e-26
9420	CYP7B1	0.574634	0.903754	4.28535e-28	5.52544e-26
54757	FAM20A	0.575563	0.995162	4.48764e-28	5.76523e-26
7852	CXCR4	0.858094	3.71932	5.60999e-28	7.18099e-26
7456	WIPF1	0.656501	2.30477	6.67023e-28	8.47671e-26
11025	LILRB3	0.636745	1.31805	7.25359e-28	9.08731e-26
102725035	LOC102725035	0.636745	1.31805	7.25359e-28	9.08731e-26
107987425	LOC107987425	0.636745	1.31805	7.25359e-28	9.08731e-26
107987462	LOC107987462	0.636745	1.31805	7.25359e-28	9.08731e-26
2687	GGT5	0.739778	2.27121	7.8681e-28	9.82234e-26
8639	AOC3	0.924012	2.40191	8.19186e-28	1.01547e-25
440335	SMIM22	-0.691286	3.86014	8.37581e-28	1.03465e-25
50863	NTM	0.795932	1.42413	8.78935e-28	1.08195e-25
155038	GIMAP8	0.594801	1.62294	1.1321e-27	1.36972e-25
5293	PIK3CD	0.61551	1.62154	1.22394e-27	1.47076e-25
25824	PRDX5	-0.677363	7.27168	1.42533e-27	1.7012e-25
165	AEBP1	1.0628	4.54008	1.47371e-27	1.75302e-25
23452	ANGPTL2	0.88521	3.45959	1.53523e-27	1.82007e-25
3383	ICAM1	0.708716	3.32182	1.55526e-27	1.83765e-25
8404	SPARCL1	0.918887	3.7936	1.89974e-27	2.22976e-25
4628	MYH10	0.729411	2.04321	1.96134e-27	2.28687e-25
9976	CLEC2B	0.651403	1.57595	2.06941e-27	2.39706e-25
4015	LOX	0.810016	2.22944	2.09488e-27	2.41863e-25
1278	COL1A2	1.04395	5.80265	2.13602e-27	2.45809e-25
9068	ANGPTL1	0.665543	0.566073	2.24398e-27	2.57395e-25
4094	MAF	0.644338	2.07869	2.27947e-27	2.59779e-25
8877	SPHK1	0.835059	2.13063	2.3901e-27	2.71511e-25
50509	COL5A3	0.70163	2.17874	2.45686e-27	2.782e-25
4327	MMP19	0.652743	1.70128	2.63801e-27	2.97758e-25
9473	THEMIS2	0.627614	2.36523	2.71192e-27	3.05125e-25
5175	PECAM1	0.660109	3.40608	2.73236e-27	3.0645e-25
1490	CCN2	0.771825	4.90274	3.14333e-27	3.51426e-25
83987	CCDC8	0.664412	1.26255	3.2233e-27	3.59231e-25
85453	TSPYL5	0.555557	1.1395	3.25129e-27	3.6121e-25
25903	OLFML2B	0.835342	2.99906	3.39573e-27	3.76075e-25
23533	PIK3R5	0.538913	1.06177	3.60935e-27	3.9553e-25
7431	VIM	0.694553	4.42508	3.63121e-27	3.95948e-25
23499	MACF1	0.553046	2.39039	4.2814e-27	4.59749e-25
5350	PLN	0.979517	1.64642	4.36399e-27	4.67198e-25
1301	COL11A1	1.13812	2.17734	4.61426e-27	4.92499e-25
126014	OSCAR	0.68771	1.69002	5.55995e-27	5.89872e-25
10082	GPC6	0.686695	1.45447	5.83978e-27	6.15861e-25
1794	DOCK2	0.608595	1.20478	5.93615e-27	6.24162e-25
5997	RGS2	0.812697	3.14564	6.03283e-27	6.32445e-25
26064	RAI14	0.607389	2.53434	6.69522e-27	6.99809e-25
1281	COL3A1	1.02317	6.31639	7.60867e-27	7.88289e-25
5600	MAPK11	0.550788	1.70863	8.31885e-27	8.56842e-25
2212	FCGR2A	0.78373	2.38056	9.59885e-27	9.74477e-25
7325	UBE2E2	0.669509	1.73661	1.00361e-26	1.01305e-24
121457	IKBIP	0.525214	2.16854	1.06243e-26	1.06936e-24
9510	ADAMTS1	0.681026	2.13185	1.15419e-26	1.15513e-24
7412	VCAM1	0.718688	1.98347	1.32947e-26	1.31935e-24
145864	HAPLN3	0.761943	2.55877	1.45688e-26	1.43772e-24
2313	FLI1	0.508433	1.32776	1.61514e-26	1.58945e-24
51466	EVL	0.566567	1.75373	1.64142e-26	1.60931e-24
9770	RASSF2	0.674775	1.94719	1.64443e-26	1.60931e-24
80177	MYCT1	0.530285	1.39826	1.7232e-26	1.68174e-24
9469	CHST3	0.659022	1.6653	1.77582e-26	1.72832e-24
55303	GIMAP4	0.706103	2.73702	2.00362e-26	1.94467e-24
860	RUNX2	0.551231	1.36017	2.07455e-26	2.0025e-24
11245	GPR176	0.590838	1.56904	2.28555e-26	2.20017e-24
1612	DAPK1	0.816825	1.86239	2.50475e-26	2.39163e-24
4478	MSN	0.663229	4.25629	2.60343e-26	2.47916e-24
115908	CTHRC1	1.02554	3.68243	2.63247e-26	2.50007e-24
8991	SELENBP1	-0.983462	5.22597	2.68794e-26	2.5391e-24
80380	PDCD1LG2	0.638236	1.07128	2.72268e-26	2.56506e-24
4688	NCF2	0.840906	2.49475	2.78957e-26	2.62108e-24
81849	ST6GALNAC5	0.56385	0.869537	2.86945e-26	2.68898e-24
57534	MIB1	0.517433	2.47234	2.89208e-26	2.70302e-24
5420	PODXL	0.560735	3.6327	3.04489e-26	2.83087e-24
254428	SLC41A1	0.505823	2.43143	3.3531e-26	3.093e-24
6423	SFRP2	1.72156	3.34718	3.91825e-26	3.59134e-24
81792	ADAMTS12	0.777357	1.92584	4.00583e-26	3.64969e-24
3488	IGFBP5	0.998657	4.54866	4.48406e-26	4.07243e-24
5099	PCDH7	0.578749	1.02611	4.53353e-26	4.09629e-24
81704	DOCK8	0.610463	1.46094	4.97655e-26	4.48512e-24
11006	LILRB4	0.807592	1.68083	5.01879e-26	4.51167e-24
1277	COL1A1	1.0811	6.35138	5.11857e-26	4.58969e-24
5159	PDGFRB	0.762185	3.5684	5.22203e-26	4.67061e-24
30817	ADGRE2	0.514336	1.1093	5.37505e-26	4.79533e-24
22885	ABLIM3	0.637157	1.30024	5.4116e-26	4.81578e-24
7097	TLR2	0.618263	1.5235	5.46936e-26	4.85051e-24
942	CD86	0.730077	1.76378	6.12504e-26	5.3963e-24
10979	FERMT2	0.696238	1.9549	6.22731e-26	5.47275e-24
286336	FAM78A	0.507885	1.3462	6.89178e-26	6.01184e-24
2268	FGR	0.729036	1.86222	7.96698e-26	6.89866e-24
10894	LYVE1	0.659281	0.9841	8.62519e-26	7.45035e-24
23111	SPART	0.627008	1.49528	8.74839e-26	7.53834e-24
10267	RAMP1	1.31902	3.07332	8.89473e-26	7.64579e-24
80833	APOL3	0.719362	2.24144	9.38607e-26	8.0256e-24
118471	PRAP1	-0.859948	1.44853	9.40473e-26	8.0256e-24
9444	QKI	0.600697	1.60255	9.47004e-26	8.04248e-24
633	BGN	0.967605	5.48727	9.81763e-26	8.29778e-24
84168	ANTXR1	0.98971	3.36065	1.06321e-25	8.96475e-24
3903	LAIR1	0.648013	1.66358	1.11564e-25	9.3844e-24
9459	ARHGEF6	0.603929	1.79791	1.13495e-25	9.52417e-24
30846	EHD2	0.754753	3.46713	1.18036e-25	9.88176e-24
25822	DNAJB5	0.50378	1.15247	1.45767e-25	1.21457e-23
131544	CRYBG3	0.509408	1.35903	1.49716e-25	1.24454e-23
6444	SGCD	0.594369	1.0002	1.57246e-25	1.30407e-23
2702	GJA5	0.594346	1.58707	1.9408e-25	1.57624e-23
51339	DACT1	0.721515	1.85579	2.13082e-25	1.7148e-23
2321	FLT1	0.538225	2.01011	2.16839e-25	1.74107e-23
7058	THBS2	1.23745	2.83327	2.36902e-25	1.89785e-23
23129	PLXND1	0.623474	3.07754	2.43154e-25	1.94353e-23
858	CAV2	0.620509	2.05819	2.5207e-25	2.00572e-23
2260	FGFR1	0.628938	1.83542	2.62367e-25	2.08295e-23
196740	VSTM4	0.545549	1.2534	2.78049e-25	2.20251e-23
8111	GPR68	0.660187	1.86259	2.93999e-25	2.29287e-23
10068	IL18BP	0.550135	2.21119	2.95952e-25	2.30302e-23
84868	HAVCR2	0.742115	2.04137	3.45158e-25	2.66829e-23
54625	PARP14	0.554861	3.29104	3.53163e-25	2.72421e-23
25878	MXRA5	0.93836	3.05315	3.774e-25	2.89222e-23
85012	TCEAL3	0.610753	2.08535	3.95515e-25	3.01796e-23
54331	GNG2	0.503944	1.46815	4.33876e-25	3.29643e-23
11259	FILIP1L	0.679109	3.10455	4.36372e-25	3.30828e-23
2318	FLNC	0.943969	2.29265	4.53781e-25	3.4329e-23
1136	CHRNA3	0.580164	0.690764	4.62242e-25	3.47685e-23
115362	GBP5	0.802112	1.37569	4.62254e-25	3.47685e-23
4481	MSR1	0.855578	1.70234	4.62543e-25	3.47685e-23
56967	C14orf132	0.547862	0.983886	4.69759e-25	3.5236e-23
6614	SIGLEC1	0.682206	1.19374	4.72532e-25	3.53688e-23
8522	GAS7	0.652111	1.71374	5.86009e-25	4.35855e-23
58530	LY6G6D	-1.20686	1.3147	7.14491e-25	5.2588e-23
55203	LGI2	0.556839	1.02514	7.42118e-25	5.42822e-23
10288	LILRB2	0.681412	1.63897	8.43994e-25	6.11013e-23
84959	UBASH3B	0.560724	1.12173	8.51833e-25	6.15153e-23
9240	PNMA1	0.568751	3.20923	8.53194e-25	6.15153e-23
57381	RHOJ	0.548326	1.67224	8.72925e-25	6.28097e-23
3587	IL10RA	0.649155	1.72954	8.8503e-25	6.35512e-23
143903	LAYN	0.603433	1.63046	8.98752e-25	6.44057e-23
27180	SIGLEC9	0.555462	1.08516	9.85133e-25	7.03772e-23
23255	MTCL1	0.654019	1.35068	1.02458e-24	7.25401e-23
10981	RAB32	-0.672233	4.55417	1.03335e-24	7.30141e-23
1809	DPYSL3	0.875717	3.25486	1.06148e-24	7.48526e-23
1240	CMKLR1	0.65181	1.51484	1.08449e-24	7.63226e-23
5054	SERPINE1	0.908376	3.41624	1.19894e-24	8.37102e-23
2359	FPR3	0.892759	2.54272	1.36474e-24	9.47246e-23
7075	TIE1	0.58515	1.9047	1.46005e-24	1.01141e-22
2736	GLI2	0.502775	0.935196	1.70898e-24	1.17236e-22
115361	GBP4	0.930777	2.61515	1.95003e-24	1.32741e-22
400759	GBP1P1	0.571969	0.831208	1.9881e-24	1.35072e-22
3059	HCLS1	0.654187	2.49054	2.03606e-24	1.37801e-22
4837	NNMT	0.79988	3.58294	2.0938e-24	1.41438e-22
85358	SHANK3	0.504685	1.80237	2.11497e-24	1.42595e-22
64123	ADGRL4	0.563875	1.81654	2.24695e-24	1.50917e-22
54210	TREM1	0.728653	1.13749	2.25741e-24	1.51332e-22
1808	DPYSL2	0.63033	3.53341	2.28278e-24	1.52743e-22
150209	AIFM3	-0.890219	2.61326	2.37494e-24	1.5831e-22
3685	ITGAV	0.604838	3.50868	2.49125e-24	1.65128e-22
7148	TNXB	0.564187	0.734967	2.73323e-24	1.8049e-22
58475	MS4A7	0.699796	1.82562	3.03436e-24	1.9852e-22
5549	PRELP	1.017	1.66069	3.11492e-24	2.02292e-22
8506	CNTNAP1	0.576956	1.38484	3.26587e-24	2.11623e-22
26253	CLEC4E	0.687398	0.954054	3.41331e-24	2.20455e-22
9353	SLIT2	0.586733	0.784927	3.70197e-24	2.38662e-22
29969	MDFIC	0.677393	1.99299	3.84964e-24	2.46475e-22
64092	SAMSN1	0.597313	1.35248	3.85805e-24	2.46475e-22
388813	LOC388813	0.597313	1.35248	3.85805e-24	2.46475e-22
9781	RNF144A	0.567557	2.08141	3.89156e-24	2.48168e-22
57045	TWSG1	0.573713	3.13533	3.91904e-24	2.4947e-22
10186	LHFPL6	0.599593	2.25224	4.02401e-24	2.55691e-22
29992	PILRA	0.719657	1.89537	4.46106e-24	2.82446e-22
29126	CD274	0.602216	1.26509	4.48582e-24	2.83506e-22
257106	ARHGAP30	0.668507	2.14496	4.74562e-24	2.99389e-22
340075	ARSI	0.588972	1.01956	4.92357e-24	3.08961e-22
29995	LMCD1	0.513373	1.95828	5.37305e-24	3.35972e-22
366	AQP9	0.894511	1.39303	5.52737e-24	3.43796e-22
83700	JAM3	0.548316	1.3102	5.5903e-24	3.46622e-22
79901	CYBRD1	0.814265	2.99807	5.59242e-24	3.46622e-22
110599563	LY6G6F-LY6G6D	-1.06851	1.14141	5.78352e-24	3.57839e-22
118429	ANTXR2	0.563879	2.98483	5.95628e-24	3.67883e-22
91653	BOC	0.60567	1.0058	6.85691e-24	4.22771e-22
3937	LCP2	0.647698	2.01889	6.93917e-24	4.27097e-22
105373347	LOC105373347	-0.942661	1.21367	7.00867e-24	4.29877e-22
26112	CCDC69	0.636357	2.34377	7.36845e-24	4.50381e-22
1050	CEBPA	-0.635695	3.33794	7.42291e-24	4.52926e-22
2335	FN1	1.21206	4.66505	7.46285e-24	4.54577e-22
54739	XAF1	0.599169	1.37217	7.54346e-24	4.58697e-22
7292	TNFSF4	0.630776	1.38435	7.6752e-24	4.64048e-22
91607	SLFN11	0.688084	1.82542	7.684e-24	4.64048e-22
10859	LILRB1	0.569026	1.20533	7.84125e-24	4.72737e-22
55076	TMEM45A	0.597583	1.31824	8.05658e-24	4.84066e-22
26353	HSPB8	0.788964	1.70311	8.11201e-24	4.86569e-22
53947	A4GALT	0.667043	2.10904	8.1944e-24	4.90678e-22
64581	CLEC7A	0.664105	1.42873	8.45467e-24	5.04553e-22
667	DST	0.538611	1.94344	8.49882e-24	5.06332e-22
51088	KLHL5	0.581498	1.98227	8.65333e-24	5.14669e-22
8685	MARCO	1.15494	1.44367	8.69471e-24	5.16261e-22
3910	LAMA4	0.596848	2.72124	8.96303e-24	5.30409e-22
2633	GBP1	0.758506	3.20382	8.9727e-24	5.30409e-22
22861	NLRP1	0.507998	1.04931	1.0826e-23	6.35334e-22
1073	CFL2	0.550639	1.89839	1.22781e-23	7.18164e-22
6362	CCL18	1.38713	3.03663	1.26145e-23	7.36625e-22
1282	COL4A1	0.658603	4.26459	1.3462e-23	7.84814e-22
643977	FLJ32255	0.520087	1.33214	1.43557e-23	8.32795e-22
3672	ITGA1	0.504282	2.41375	1.67209e-23	9.62107e-22
728	C5AR1	0.715438	2.37508	1.69076e-23	9.71266e-22
58494	JAM2	0.527789	1.09371	1.83411e-23	1.0519e-21
8291	DYSF	0.550799	1.94883	2.06369e-23	1.17216e-21
1230	CCR1	0.71062	2.09379	2.24612e-23	1.27373e-21
3092	HIP1	0.525098	2.30287	2.33857e-23	1.32191e-21
27128	CYTH4	0.592226	1.63863	2.61061e-23	1.46397e-21
3913	LAMB2	0.589386	3.68549	2.97439e-23	1.65223e-21
3433	IFIT2	0.653064	1.92842	3.00618e-23	1.66727e-21
8483	CILP	0.825285	0.847083	3.14247e-23	1.73741e-21
10203	CALCRL	0.610461	1.69284	3.41645e-23	1.88299e-21
1901	S1PR1	0.552415	1.92662	3.65868e-23	2.01336e-21
55107	ANO1	0.847833	2.53079	3.81208e-23	2.09451e-21
3101	HK3	0.743227	1.55194	4.13549e-23	2.26516e-21
6594	SMARCA1	0.716899	1.88971	4.37772e-23	2.38306e-21
54829	ASPN	1.10189	2.59337	4.76909e-23	2.59211e-21
1284	COL4A2	0.633488	4.00124	5.77113e-23	3.12233e-21
2533	FYB1	0.631015	1.38184	6.33421e-23	3.41651e-21
79812	MMRN2	0.548579	2.13905	6.85548e-23	3.68641e-21
23180	RFTN1	0.562929	2.62206	6.95057e-23	3.73186e-21
4360	MRC1	0.904153	1.92313	7.12305e-23	3.81867e-21
2669	GEM	0.620859	3.11049	7.34876e-23	3.9337e-21
9464	HAND2	0.564761	0.620112	8.33426e-23	4.42769e-21
3801	KIFC3	0.536302	1.81179	8.61135e-23	4.55435e-21
439921	MXRA7	0.603295	2.55311	8.77628e-23	4.61735e-21
10110	SGK2	-0.742145	2.41379	8.77875e-23	4.61735e-21
947	CD34	0.513702	2.28401	8.99138e-23	4.72001e-21
857	CAV1	0.640937	3.2961	9.20602e-23	4.82551e-21
1291	COL6A1	0.781702	4.93751	1.0744e-22	5.60674e-21
719	C3AR1	0.737329	1.98942	1.08594e-22	5.6586e-21
1536	CYBB	0.85849	2.95715	1.12682e-22	5.85435e-21
1296	COL8A2	0.757826	1.75215	1.21389e-22	6.27908e-21
51334	PRR16	0.528869	1.38762	1.22534e-22	6.32788e-21
4060	LUM	0.98666	5.41422	1.22692e-22	6.32788e-21
25946	ZNF385A	0.662447	2.5143	1.25362e-22	6.45615e-21
8406	SRPX	0.659836	1.88603	1.25978e-22	6.4784e-21
113146	AHNAK2	0.798985	1.50497	1.26161e-22	6.47843e-21
1514	CTSL	0.64686	3.31772	1.27831e-22	6.55461e-21
8637	EIF4EBP3	-0.725006	1.69497	1.29777e-22	6.62558e-21
80781	COL18A1	0.704721	3.44071	1.40383e-22	7.1361e-21
10769	PLK2	0.636653	2.79364	1.44153e-22	7.31723e-21
83468	GLT8D2	0.638596	1.91237	1.4745e-22	7.47381e-21
6624	FSCN1	0.857207	3.68459	1.84254e-22	9.23334e-21
54941	RNF125	0.591017	1.59216	2.01553e-22	1.00717e-20
119587	CPXM2	0.786546	1.5623	2.0304e-22	1.01317e-20
5724	PTAFR	0.722924	2.22285	2.10131e-22	1.04707e-20
5066	PAM	0.53446	3.59351	2.13376e-22	1.06025e-20
7373	COL14A1	0.808825	2.26009	2.23751e-22	1.10868e-20
150372	NFAM1	0.520739	1.52951	2.27983e-22	1.12568e-20
114882	OSBPL8	0.519364	2.81909	2.57154e-22	1.25831e-20
4053	LTBP2	0.74692	2.57981	2.60639e-22	1.27184e-20
80014	WWC2	0.511682	1.21512	3.28019e-22	1.58965e-20
4332	MNDA	0.775704	1.93823	3.47273e-22	1.67836e-20
54866	PPP1R14D	-0.855587	4.65667	3.8331e-22	1.84747e-20
401097	C3orf80	0.505054	0.997324	4.08822e-22	1.96069e-20
22982	DIP2C	0.507662	1.86515	4.0902e-22	1.96069e-20
8082	SSPN	0.536556	1.44657	4.53919e-22	2.16709e-20
8076	MFAP5	0.843014	1.43787	4.58885e-22	2.1849e-20
716	C1S	0.807632	4.19829	5.33346e-22	2.52921e-20
11167	FSTL1	0.674251	3.95201	5.38253e-22	2.54905e-20
6586	SLIT3	0.566676	1.0529	5.45574e-22	2.57338e-20
2213	FCGR2B	0.517573	0.822943	5.86816e-22	2.75687e-20
3549	IHH	-0.854915	4.44475	5.99075e-22	2.81072e-20
80301	PLEKHO2	0.528619	2.97174	6.11053e-22	2.85933e-20
56975	FAM20C	0.647933	2.66745	6.17124e-22	2.88391e-20
7096	TLR1	0.527435	1.05899	6.53058e-22	3.03977e-20
695	BTK	0.527691	1.16609	6.67469e-22	3.10276e-20
55809	TRERF1	0.538884	1.62138	7.0915e-22	3.28787e-20
196051	PLPP4	0.656426	0.99685	7.7068e-22	3.56379e-20
430	ASCL2	-1.11713	4.87981	7.83412e-22	3.61108e-20
6591	SNAI2	0.556952	1.85126	7.87093e-22	3.62073e-20
1439	CSF2RB	0.725035	1.92196	7.98226e-22	3.66717e-20
1234	CCR5	0.606906	1.53717	8.61794e-22	3.93872e-20
64091	POPDC2	0.50282	1.09578	8.86214e-22	4.03467e-20
9260	PDLIM7	0.516668	3.53234	9.45502e-22	4.29353e-20
51050	PI15	0.53666	0.674331	9.5728e-22	4.33481e-20
201633	TIGIT	0.504702	0.945508	9.58275e-22	4.33481e-20
715	C1R	0.71665	4.07254	9.7313e-22	4.39638e-20
2316	FLNA	0.788966	5.01678	1.02106e-21	4.59531e-20
5788	PTPRC	0.781208	2.09425	1.06241e-21	4.76925e-20
54809	SAMD9	0.689263	2.13817	1.08846e-21	4.87999e-20
23586	DDX58	0.509405	2.55741	1.12966e-21	5.05828e-20
29988	SLC2A8	-0.534946	3.55257	1.13838e-21	5.09088e-20
2026	ENO2	0.67048	2.85758	1.2368e-21	5.51008e-20
1193	CLIC2	0.600648	1.78886	1.26586e-21	5.63244e-20
639	PRDM1	0.530199	2.33932	1.37705e-21	6.10412e-20
30850	CDR2L	0.565031	2.79794	1.45276e-21	6.41556e-20
493869	GPX8	0.632381	2.46691	1.51481e-21	6.65631e-20
84870	RSPO3	0.58183	0.812975	1.61108e-21	7.06001e-20
3428	IFI16	0.725991	3.11055	1.77758e-21	7.77228e-20
9551	ATP5MF	-0.507811	4.42439	1.77997e-21	7.77311e-20
3071	NCKAP1L	0.593686	1.62619	1.82521e-21	7.95105e-20
7010	TEK	0.517679	1.47187	1.9732e-21	8.53257e-20
2697	GJA1	0.626012	3.06615	2.41643e-21	1.0411e-19
84662	GLIS2	0.613657	1.98813	2.6066e-21	1.1203e-19
25999	CLIP3	0.544842	1.97113	2.61365e-21	1.12196e-19
51311	TLR8	0.539567	0.814728	2.67e-21	1.14337e-19
51338	MS4A4A	0.721114	1.833	2.698e-21	1.15397e-19
3752	KCND3	0.555166	0.932798	2.84471e-21	1.21085e-19
55196	RESF1	0.501537	2.9905	3.15896e-21	1.33656e-19
558	AXL	0.618751	2.67038	3.16328e-21	1.33679e-19
81611	ANP32E	0.564638	3.83775	4.25553e-21	1.77083e-19
57158	JPH2	0.54678	0.795979	4.27448e-21	1.77663e-19
22801	ITGA11	0.78312	2.03406	4.2909e-21	1.78135e-19
23466	CBX6	0.64628	2.37393	4.90102e-21	2.0204e-19
3689	ITGB2	0.826401	3.04203	5.00573e-21	2.06116e-19
6678	SPARC	0.739092	6.17007	5.40134e-21	2.21888e-19
6696	SPP1	1.4281	4.29274	5.61908e-21	2.30031e-19
1152	CKB	-1.20559	5.85616	5.78763e-21	2.3611e-19
4313	MMP2	0.861564	4.75983	6.52709e-21	2.65052e-19
85014	TMEM141	-0.58763	4.94198	6.73097e-21	2.72392e-19
5740	PTGIS	0.795111	1.40041	7.07743e-21	2.84782e-19
118881	COMTD1	-0.578822	3.93527	8.23946e-21	3.27961e-19
3158	HMGCS2	-1.47424	4.56359	8.29247e-21	3.29544e-19
27254	CSDC2	0.514155	0.801576	1.1196e-20	4.40472e-19
9828	ARHGEF17	0.530982	2.03521	1.13947e-20	4.47792e-19
51171	HSD17B14	0.549239	1.9774	1.17748e-20	4.61702e-19
55083	KIF26B	0.638597	1.249	1.33044e-20	5.18799e-19
23600	AMACR	-0.569529	1.58679	1.37235e-20	5.34338e-19
644844	PHGR1	-1.01718	5.94265	1.42241e-20	5.52832e-19
5176	SERPINF1	0.69635	3.87526	1.52794e-20	5.91891e-19
4638	MYLK	0.73805	2.20718	1.65187e-20	6.37804e-19
2296	FOXC1	0.680259	1.45246	1.69016e-20	6.51161e-19
1292	COL6A2	0.774143	5.1958	1.83584e-20	7.05748e-19
399474	TMEM200B	0.500335	1.12963	1.97486e-20	7.55084e-19
597	BCL2A1	0.825338	2.41468	2.20462e-20	8.393e-19
100093631	GTF2IP4	0.510538	1.41128	2.47187e-20	9.35998e-19
394	ARHGAP5	0.549206	2.258	2.80498e-20	1.0576e-18
6772	STAT1	0.567476	4.16759	3.03627e-20	1.13512e-18
54518	APBB1IP	0.562737	1.57008	3.06589e-20	1.14498e-18
3339	HSPG2	0.704373	3.54714	3.89802e-20	1.43901e-18
10586	MAB21L2	0.664274	1.28751	4.07965e-20	1.50136e-18
83593	RASSF5	0.530443	1.87351	4.29863e-20	1.57447e-18
79365	BHLHE41	0.677219	2.48708	4.31178e-20	1.57692e-18
7056	THBD	0.523785	2.40594	4.40033e-20	1.60433e-18
283375	SLC39A5	-0.986663	4.09896	4.48142e-20	1.62717e-18
2983	GUCY1B1	0.579538	2.01471	4.51447e-20	1.63749e-18
26509	MYOF	0.554622	3.76918	4.54361e-20	1.64637e-18
123920	CMTM3	0.564806	2.90661	4.58229e-20	1.65869e-18
2207	FCER1G	0.75799	3.93153	5.05156e-20	1.81553e-18
6004	RGS16	0.593634	3.15732	5.34099e-20	1.90984e-18
10516	FBLN5	0.590118	2.12302	5.64676e-20	2.0151e-18
388610	TRNP1	0.916757	2.23237	6.20901e-20	2.2046e-18
1959	EGR2	0.645342	1.60269	6.59469e-20	2.33217e-18
3290	HSD11B1	0.724563	1.53388	7.50549e-20	2.63057e-18
2918	GRM8	-0.913527	1.66383	7.76224e-20	2.71248e-18
1365	CLDN3	-0.663233	6.74827	7.87578e-20	2.74944e-18
22795	NID2	0.576195	2.13586	8.31525e-20	2.9e-18
5341	PLEK	0.823788	2.54374	9.13558e-20	3.17668e-18
56034	PDGFC	0.602088	1.83322	1.10377e-19	3.78746e-18
56833	SLAMF8	0.611773	1.25219	1.10529e-19	3.78746e-18
5587	PRKD1	0.507369	1.09924	1.20342e-19	4.09987e-18
4958	OMD	0.539291	0.50223	1.32764e-19	4.51001e-18
56920	SEMA3G	0.527218	1.32259	1.35964e-19	4.60985e-18
106480578	RNU6-403P	0.703282	0.761741	1.54728e-19	5.21601e-18
11117	EMILIN1	0.738067	4.02446	1.73661e-19	5.82647e-18
7454	WAS	0.574307	2.14288	1.77953e-19	5.96481e-18
3730	ANOS1	0.650637	1.39943	1.84656e-19	6.15445e-18
10501	SEMA6B	0.505139	1.88776	1.9236e-19	6.39311e-18
3683	ITGAL	0.528033	1.3774	1.93209e-19	6.4153e-18
54209	TREM2	0.847802	2.50354	1.95796e-19	6.4951e-18
3381	IBSP	0.692726	0.832575	1.96772e-19	6.52136e-18
25932	CLIC4	0.618874	4.11657	1.98183e-19	6.56195e-18
23643	LY96	0.705172	2.3443	2.04412e-19	6.74922e-18
1003	CDH5	0.525718	2.52396	2.19298e-19	7.21377e-18
51226	COPZ2	0.569945	2.15002	2.44296e-19	8.02113e-18
11228	RASSF8	0.529362	1.15572	3.02153e-19	9.86578e-18
6404	SELPLG	0.602104	2.66482	3.06874e-19	1.00014e-17
3779	KCNMB1	0.592022	1.07904	3.29129e-19	1.06873e-17
21	ABCA3	0.759176	1.39765	3.58184e-19	1.15459e-17
79953	SYNDIG1	0.593409	1.33689	3.71643e-19	1.19688e-17
387758	FIBIN	0.70403	2.10213	3.73244e-19	1.20094e-17
25802	LMOD1	0.833822	2.22666	3.80152e-19	1.22206e-17
3936	LCP1	0.740137	3.45876	4.12599e-19	1.32155e-17
665	BNIP3L	0.517862	3.70889	4.44991e-19	1.42144e-17
10335	IRAG1	0.589158	2.06473	4.49813e-19	1.43424e-17
140823	ROMO1	-0.552499	5.90873	4.52824e-19	1.44254e-17
2	A2M	0.640243	4.62025	4.57847e-19	1.45592e-17
4046	LSP1	0.580565	2.30852	4.65224e-19	1.47805e-17
55766	H2AJ	-0.610699	4.312	4.97801e-19	1.57623e-17
8875	VNN2	0.654898	1.05928	5.20505e-19	1.64187e-17
7941	PLA2G7	0.659358	2.38171	5.33065e-19	1.67849e-17
7060	THBS4	0.841385	0.994414	5.59869e-19	1.75507e-17
4261	CIITA	0.599913	1.25039	5.96368e-19	1.86452e-17
131566	DCBLD2	0.578768	1.98692	6.36365e-19	1.97906e-17
25758	KIAA1549L	0.506869	0.557444	6.41232e-19	1.99245e-17
5187	PER1	0.506298	2.32964	6.60137e-19	2.04758e-17
10090	UST	0.535661	0.869233	6.6671e-19	2.06435e-17
11326	VSIG4	0.830847	2.38548	6.8143e-19	2.10255e-17
2124	EVI2B	0.672741	2.18133	7.19101e-19	2.21492e-17
51296	SLC15A3	0.568535	2.31234	7.5397e-19	2.31024e-17
10563	CXCL13	1.0253	2.03245	7.74606e-19	2.36731e-17
3117	HLA-DQA1	0.795104	2.88257	7.90397e-19	2.41139e-17
5577	PRKAR2B	0.602804	1.5563	8.30235e-19	2.52857e-17
474344	GIMAP6	0.550331	2.05478	8.32681e-19	2.53383e-17
23228	PLCL2	0.531753	1.39195	8.7424e-19	2.65116e-17
6876	TAGLN	0.82196	3.95481	9.00035e-19	2.72453e-17
283298	OLFML1	0.513317	1.59438	9.10637e-19	2.74973e-17
166929	SGMS2	0.539027	2.44039	9.52608e-19	2.87156e-17
171024	SYNPO2	0.779612	1.46995	1.06051e-18	3.16442e-17
4256	MGP	0.850893	3.21772	1.11324e-18	3.31338e-17
5552	SRGN	0.775349	4.54012	1.15414e-18	3.4322e-17
963	CD53	0.742343	3.37976	1.2686e-18	3.75049e-17
168537	GIMAP7	0.571134	2.42121	1.37642e-18	4.06244e-17
51309	ARMCX1	0.546645	1.71746	1.37928e-18	4.06748e-17
7162	TPBG	0.593823	2.72079	1.39263e-18	4.10342e-17
6351	CCL4	0.694235	2.24391	1.41878e-18	4.16565e-17
718	C3	0.999013	3.76193	1.41964e-18	4.16565e-17
51148	CERCAM	0.66434	2.73026	1.57218e-18	4.57902e-17
645529	ACRP1	-0.567696	1.23461	1.57679e-18	4.58496e-17
1519	CTSO	0.518219	3.12705	1.62551e-18	4.7149e-17
6542	SLC7A2	0.566289	0.864711	1.76139e-18	5.07985e-17
3223	HOXC6	0.632949	0.67826	1.80425e-18	5.18652e-17
6383	SDC2	0.621065	3.19631	1.99175e-18	5.69771e-17
9021	SOCS3	0.602016	4.01658	2.12756e-18	6.06654e-17
3491	CCN1	0.719061	3.83856	2.15437e-18	6.13311e-17
19	ABCA1	0.523087	1.91528	2.16545e-18	6.14979e-17
8936	WASF1	0.553089	1.76434	2.25393e-18	6.38054e-17
10630	PDPN	0.646305	2.99161	2.42394e-18	6.82898e-17
5551	PRF1	0.692398	2.13617	2.45231e-18	6.8998e-17
56978	PRDM8	0.530632	0.941005	2.45494e-18	6.8998e-17
10536	P3H3	0.582666	2.42084	2.58466e-18	7.25287e-17
4660	PPP1R12B	0.549965	1.99672	2.61117e-18	7.32142e-17
153163	MGC32805	-0.618474	1.16509	2.66998e-18	7.45673e-17
80114	BICC1	0.551193	1.5571	3.2432e-18	8.9445e-17
4939	OAS2	0.800075	2.76665	3.32283e-18	9.13557e-17
100049587	SIGLEC14	0.533616	1.03124	3.79543e-18	1.03623e-16
84617	TUBB6	0.561348	2.96508	3.9013e-18	1.06432e-16
10418	SPON1	0.924042	2.65916	4.07475e-18	1.10566e-16
1436	CSF1R	0.695281	2.75833	4.14634e-18	1.12422e-16
1644	DDC	-0.768423	3.97489	4.23441e-18	1.14546e-16
222171	PRR15	-0.559738	5.07933	4.36308e-18	1.17757e-16
2199	FBLN2	0.894466	2.88622	4.47518e-18	1.20598e-16
3559	IL2RA	0.524935	1.27778	5.07793e-18	1.36425e-16
26051	PPP1R16B	0.500761	1.40437	5.20758e-18	1.39695e-16
10272	FSTL3	0.616832	3.03004	5.41422e-18	1.45128e-16
2149	F2R	0.529671	3.38387	5.47499e-18	1.46535e-16
55867	SLC22A11	-0.592845	0.769695	5.54864e-18	1.48281e-16
406937	MIR145	0.81883	1.2747	5.81917e-18	1.55276e-16
7450	VWF	0.631743	3.28265	5.82423e-18	1.55294e-16
1555	CYP2B6	-0.976099	2.80499	5.90292e-18	1.57036e-16
401115	C4orf48	-0.752686	4.08859	6.21025e-18	1.64716e-16
6387	CXCL12	0.623607	2.2604	6.26575e-18	1.66063e-16
1045	CDX2	-0.639934	5.26969	6.35511e-18	1.68306e-16
23475	QPRT	-1.04822	3.99365	6.67048e-18	1.75998e-16
22915	MMRN1	0.541834	0.777546	6.90623e-18	1.81676e-16
80832	APOL4	0.586567	1.8109	7.00022e-18	1.83754e-16
948	CD36	0.524223	0.97403	7.10066e-18	1.85959e-16
8460	TPST1	0.538365	1.93965	7.87382e-18	2.05295e-16
247	ALOX15B	0.577006	0.831715	7.93115e-18	2.06637e-16
1030	CDKN2B	0.592435	2.35398	9.10531e-18	2.34976e-16
101	ADAM8	0.631612	2.34761	9.35811e-18	2.40096e-16
730	C7	0.762183	1.11297	9.45056e-18	2.42059e-16
3111	HLA-DOA	0.758977	2.11969	9.45516e-18	2.42059e-16
6347	CCL2	0.728255	2.81284	9.96954e-18	2.54415e-16
91851	CHRDL1	0.86745	1.30332	1.09657e-17	2.7871e-16
6355	CCL8	0.784102	1.49896	1.14564e-17	2.90346e-16
121506	ERP27	-0.892643	1.93892	1.23519e-17	3.11033e-16
126364	LRRC25	0.571726	1.90509	1.34009e-17	3.36728e-16
4920	ROR2	0.631967	1.54883	1.40371e-17	3.52213e-16
4240	MFGE8	0.551894	3.5189	1.41268e-17	3.54213e-16
5654	HTRA1	0.618858	4.23598	1.42032e-17	3.55875e-16
22821	RASA3	0.549585	2.76115	1.48128e-17	3.701e-16
1634	DCN	0.803816	3.44868	1.49291e-17	3.72741e-16
89790	SIGLEC10	0.522733	1.46467	1.53815e-17	3.82995e-16
5948	RBP2	-1.11786	2.13971	1.53831e-17	3.82995e-16
1953	MEGF6	0.643664	2.07625	1.71026e-17	4.22529e-16
2999	GZMH	0.677716	1.57424	1.7768e-17	4.38661e-16
3055	HCK	0.624351	2.54052	1.88131e-17	4.62526e-16
102723775	LINC01315	-0.546808	2.4176	2.003e-17	4.89716e-16
3908	LAMA2	0.560591	1.23397	2.51953e-17	6.05938e-16
9595	CYTIP	0.55266	2.01915	2.68593e-17	6.44641e-16
241	ALOX5AP	0.623186	2.97544	2.94497e-17	7.03943e-16
1294	COL7A1	0.656994	2.17501	3.04073e-17	7.25361e-16
6091	ROBO1	0.586478	1.9366	3.23091e-17	7.67103e-16
4283	CXCL9	1.02484	3.07976	3.25022e-17	7.71169e-16
4017	LOXL2	0.541429	3.32844	3.73289e-17	8.76857e-16
27295	PDLIM3	0.570399	1.61174	3.7964e-17	8.91184e-16
27122	DKK3	0.519038	2.62371	4.01102e-17	9.39692e-16
55243	KIRREL1	0.531608	2.5385	4.13322e-17	9.67037e-16
7347	UCHL3	-0.506303	1.97102	4.26511e-17	9.95917e-16
6688	SPI1	0.633818	3.01485	4.42356e-17	1.02951e-15
3486	IGFBP3	0.573865	4.35035	4.46977e-17	1.0389e-15
1264	CNN1	0.967313	3.13978	4.80982e-17	1.11427e-15
199	AIF1	0.595888	3.12762	5.96127e-17	1.36491e-15
1464	CSPG4	0.507197	1.99353	6.16673e-17	1.4083e-15
140862	ISM1	0.588513	0.942999	6.19519e-17	1.41389e-15
1441	CSF3R	0.590615	1.25924	6.21964e-17	1.41855e-15
9450	LY86	0.544085	1.78713	6.71522e-17	1.52764e-15
10993	SDS	0.555257	1.92392	6.94577e-17	1.57603e-15
10346	TRIM22	0.620553	2.59651	6.97771e-17	1.58226e-15
2647	BLOC1S1	-0.543773	2.93138	7.27376e-17	1.63992e-15
4854	NOTCH3	0.568271	3.17453	8.92856e-17	1.99391e-15
405753	DUOXA2	-1.25648	2.56177	9.83594e-17	2.17728e-15
7049	TGFBR3	0.557822	1.95784	1.00302e-16	2.2175e-15
4629	MYH11	1.01499	2.60457	1.04177e-16	2.30174e-15
7805	LAPTM5	0.69102	3.9615	1.10243e-16	2.42816e-15
219699	UNC5B	0.521371	2.82363	1.11416e-16	2.44941e-15
712	C1QA	0.696708	4.83516	1.11529e-16	2.45039e-15
1513	CTSK	0.625854	3.20412	1.14969e-16	2.52125e-15
7291	TWIST1	0.582485	1.53046	1.26847e-16	2.77312e-15
929	CD14	0.631505	4.3438	1.43084e-16	3.10696e-15
29015	SLC43A3	0.634714	1.87033	1.47837e-16	3.19836e-15
154791	FMC1	-0.534926	1.18996	1.48382e-16	3.2082e-15
83604	TMEM47	0.601125	2.14821	1.52144e-16	3.2815e-15
330	BIRC3	0.615232	2.6555	1.63858e-16	3.52554e-15
6182	MRPL12	-0.578071	3.9247	1.66748e-16	3.58335e-15
80328	ULBP2	0.638995	1.43395	1.74406e-16	3.73883e-15
6401	SELE	0.585106	1.09892	1.75008e-16	3.74945e-15
6366	CCL21	1.09766	3.25776	1.78918e-16	3.82627e-15
25960	ADGRA2	0.549157	2.40407	1.88048e-16	4.00938e-15
6422	SFRP1	0.566915	0.658244	1.91322e-16	4.07182e-15
389336	C5orf46	0.522191	0.635298	1.95244e-16	4.14778e-15
3560	IL2RB	0.584408	2.05937	2.41085e-16	5.06983e-15
864	RUNX3	0.586119	2.19313	2.49384e-16	5.22877e-15
521	ATP5ME	-0.534539	4.23869	2.50641e-16	5.252e-15
29986	SLC39A2	-1.03509	1.28959	2.57803e-16	5.39249e-15
27129	HSPB7	0.723305	1.33411	2.82428e-16	5.87626e-15
105375440	LOC105375440	-0.619934	1.48467	2.87918e-16	5.98344e-15
8436	CAVIN2	0.566568	1.73274	2.95242e-16	6.12483e-15
5996	RGS1	0.708785	2.91837	3.17072e-16	6.55078e-15
29887	SNX10	0.50226	2.17706	3.46657e-16	7.12452e-15
951	CD37	0.57352	1.83435	3.71725e-16	7.61313e-15
3437	IFIT3	0.649494	3.24665	3.82019e-16	7.78336e-15
9046	DOK2	0.560015	2.16975	4.2957e-16	8.71698e-15
7070	THY1	0.564432	3.42758	4.40291e-16	8.91406e-15
1057	CELP	-0.812225	1.54184	4.55561e-16	9.19162e-15
10	NAT2	-0.68488	2.3405	5.02508e-16	1.00756e-14
4969	OGN	0.629411	0.712747	5.10404e-16	1.02223e-14
1521	CTSW	0.626805	1.52778	5.18068e-16	1.0364e-14
5662	PSD	0.507543	0.928573	5.29893e-16	1.05946e-14
51069	MRPL2	-0.592693	1.91235	5.56591e-16	1.10907e-14
284013	VMO1	0.525264	1.80138	5.72426e-16	1.13934e-14
6352	CCL5	0.734152	3.32176	5.92263e-16	1.17749e-14
6402	SELL	0.646354	1.79492	6.21314e-16	1.22903e-14
54587	MXRA8	0.60557	3.55265	6.30549e-16	1.2459e-14
2202	EFEMP1	0.744564	2.81766	6.3769e-16	1.2593e-14
2306	FOXD2	-0.570122	2.45379	6.66683e-16	1.31362e-14
84525	HOPX	0.595474	1.52277	6.89227e-16	1.35577e-14
6279	S100A8	0.851765	2.53444	7.91592e-16	1.54851e-14
348	APOE	0.944046	4.54271	8.14701e-16	1.59196e-14
9915	ARNT2	0.536851	1.07041	8.56909e-16	1.66718e-14
1846	DUSP4	0.866067	2.56921	1.20335e-15	2.30549e-14
7040	TGFB1	0.566898	3.63914	1.30547e-15	2.47962e-14
83715	ESPN	-0.615229	2.45692	1.49177e-15	2.81232e-14
5438	POLR2I	-0.632236	3.04802	1.58151e-15	2.97514e-14
9358	ITGBL1	0.563223	0.901319	1.59242e-15	2.98929e-14
91543	RSAD2	0.624952	1.76773	1.6634e-15	3.10933e-14
920	CD4	0.593499	2.96318	1.84042e-15	3.42934e-14
6997	TDGF1	-0.867374	3.06396	1.88591e-15	3.50486e-14
64922	LRRC19	-0.720558	2.65499	2.0517e-15	3.78904e-14
6424	SFRP4	1.08166	2.87762	2.39832e-15	4.39928e-14
55969	RAB5IF	-1.05453	2.56425	2.5626e-15	4.68603e-14
9823	ARMCX2	0.542413	1.90094	2.57381e-15	4.70167e-14
7105	TSPAN6	-0.516784	4.58049	2.6616e-15	4.8545e-14
8912	CACNA1H	0.531159	1.80937	2.75678e-15	5.01484e-14
57211	ADGRG6	0.645249	2.10474	2.75803e-15	5.01484e-14
3557	IL1RN	0.750495	2.63492	2.9421e-15	5.33306e-14
92211	CDHR1	-1.01598	3.09006	2.95998e-15	5.36273e-14
100190949	C5orf52	-0.574214	1.46792	3.4432e-15	6.20638e-14
2043	EPHA4	0.570323	1.20561	3.72415e-15	6.6821e-14
339403	RXFP4	-0.530418	1.72936	3.9298e-15	7.04035e-14
1627	DBN1	0.526088	3.34945	4.10391e-15	7.31887e-14
219972	MPEG1	0.647343	2.55712	4.4605e-15	7.91884e-14
7127	TNFAIP2	0.566305	3.13919	4.4639e-15	7.92089e-14
240	ALOX5	0.647146	2.78325	4.6257e-15	8.19566e-14
257101	ZNF683	0.505472	0.700789	4.68639e-15	8.29071e-14
6690	SPINK1	-0.943599	5.23262	4.7845e-15	8.44736e-14
131177	FAM3D	-0.753958	5.23389	5.44263e-15	9.55679e-14
143379	C10orf82	-0.529821	0.705734	5.69886e-15	9.96707e-14
116535	MRGPRF	0.584554	1.83736	5.81579e-15	1.01415e-13
2787	GNG5	-0.576937	3.4277	6.03285e-15	1.04992e-13
2167	FABP4	0.824358	1.02115	7.20184e-15	1.23933e-13
2168	FABP1	-1.30144	5.32815	7.24161e-15	1.24556e-13
59272	ACE2	-0.641851	1.31375	7.27833e-15	1.25005e-13
7078	TIMP3	0.675736	4.65548	7.293e-15	1.25196e-13
100507420	LINC01605	-0.633523	2.43085	7.31429e-15	1.25501e-13
5743	PTGS2	0.736207	1.81839	7.95222e-15	1.35853e-13
5937	RBMS1	0.505596	1.7664	8.50433e-15	1.44795e-13
8836	GGH	-0.589642	3.54682	8.61478e-15	1.46393e-13
2040	STOM	0.507527	4.20648	1.03e-14	1.7386e-13
5328	PLAU	0.521212	3.93584	1.05483e-14	1.77881e-13
57419	SLC24A3	0.556718	1.95668	1.07962e-14	1.81591e-13
55601	DDX60	0.535814	2.64815	1.07991e-14	1.81591e-13
2021	ENDOG	-0.655951	2.50534	1.15114e-14	1.92929e-13
4318	MMP9	0.852346	3.53731	1.32628e-14	2.20395e-13
4935	GPR143	-0.808404	2.0732	1.64369e-14	2.68593e-13
105374367	LOC105374367	-0.675468	2.03852	1.68373e-14	2.74883e-13
6398	SECTM1	0.692286	2.9641	1.8928e-14	3.07735e-13
301	ANXA1	0.584838	3.82115	1.96308e-14	3.18867e-13
2357	FPR1	0.692903	1.82873	2.1816e-14	3.53226e-13
845	CASQ2	0.572845	0.597463	2.27156e-14	3.6695e-13
10223	GPA33	-0.597032	5.32775	2.30476e-14	3.71633e-13
8856	NR1I2	-0.579346	3.04347	2.3131e-14	3.72808e-13
151354	LRATD1	-0.546814	4.48789	2.50363e-14	4.02231e-13
51816	ADA2	0.594103	2.15008	2.73786e-14	4.37871e-13
23166	STAB1	0.514578	2.38256	2.7831e-14	4.44102e-13
79966	SCD5	0.554347	1.90808	2.84261e-14	4.52984e-13
326320	RPS18P2	-0.962621	2.56478	2.90811e-14	4.63003e-13
338773	TMEM119	0.563475	2.71442	3.00672e-14	4.77199e-13
57124	CD248	0.587256	3.68434	3.05162e-14	4.83457e-13
123264	SLC51B	-0.74847	2.38207	3.0681e-14	4.85849e-13
7125	TNNC2	-1.06271	3.33437	3.53229e-14	5.53647e-13
9532	BAG2	0.562909	1.73965	3.82877e-14	5.9615e-13
5019	OXCT1	0.57435	2.88783	4.33632e-14	6.72216e-13
794	CALB2	0.736176	1.32715	4.40646e-14	6.81594e-13
2172	FABP6	-0.853357	3.00378	5.22988e-14	8.0159e-13
187	APLNR	0.539121	2.75466	5.29687e-14	8.11505e-13
642934	CERNA2	-0.642093	0.958895	5.32015e-14	8.14718e-13
11314	CD300A	0.513533	2.15573	5.36519e-14	8.19839e-13
80704	SLC19A3	-0.584178	1.35726	5.6816e-14	8.65568e-13
4322	MMP13	0.600541	0.774646	6.19271e-14	9.36968e-13
2162	F13A1	0.717315	1.86421	7.57161e-14	1.13298e-12
389332	SMIM32	-0.728106	1.70579	7.66666e-14	1.14575e-12
26002	MOXD1	0.542261	1.73367	7.75409e-14	1.15735e-12
3627	CXCL10	0.903482	3.64281	7.91503e-14	1.17739e-12
3113	HLA-DPA1	0.733977	3.99651	7.94234e-14	1.18077e-12
374291	NDUFS7	-0.521637	1.91956	9.58471e-14	1.40856e-12
10451	VAV3	-0.760577	3.32939	1.00329e-13	1.46832e-12
1890	TYMP	0.577556	3.50644	1.01699e-13	1.48653e-12
7020	TFAP2A	0.522767	0.897116	1.03977e-13	1.51793e-12
1880	GPR183	0.572456	2.34596	1.0561e-13	1.54114e-12
10398	MYL9	0.642392	4.9103	1.08043e-13	1.57405e-12
387496	RASL11A	-0.591057	3.41026	1.17624e-13	1.70589e-12
8313	AXIN2	-0.693841	4.23425	1.32488e-13	1.91204e-12
1410	CRYAB	0.5081	1.85368	1.33554e-13	1.92585e-12
51129	ANGPTL4	0.581907	2.25693	1.53613e-13	2.20431e-12
3291	HSD11B2	-0.517964	4.75123	1.61424e-13	2.31076e-12
64146	PDF	-0.541249	1.13424	2.1976e-13	3.09318e-12
105375431	LOC105375431	-0.566269	1.98646	2.2614e-13	3.17793e-12
5118	PCOLCE	0.520268	3.31673	2.26347e-13	3.17957e-12
5168	ENPP2	0.530731	1.96189	2.3184e-13	3.25027e-12
4831	NME2	-0.698628	1.74289	2.33576e-13	3.27201e-12
7345	UCHL1	0.608716	1.60252	2.33942e-13	3.27583e-12
1311	COMP	0.994751	2.18692	2.49716e-13	3.48016e-12
10964	IFI44L	0.605052	1.22298	2.52857e-13	3.51978e-12
56271	BEX4	0.589695	2.59149	2.54338e-13	3.539e-12
338440	ANO9	-0.546512	4.11334	2.59774e-13	3.61179e-12
54894	RNF43	-0.515854	3.27331	2.82257e-13	3.90594e-12
94031	HTRA3	0.650755	3.61033	3.13426e-13	4.31529e-12
401081	C3orf85	-0.547888	1.27678	3.38014e-13	4.63036e-12
387820	DNAJB6P1	0.724933	2.17768	3.69367e-13	5.03059e-12
131578	LRRC15	0.638039	1.84725	3.78757e-13	5.15055e-12
1805	DPT	0.641143	1.29213	3.85178e-13	5.23382e-12
5918	RARRES1	0.746888	3.179	3.87949e-13	5.26946e-12
10076	PTPRU	0.653391	1.81731	4.0063e-13	5.43126e-12
684	BST2	0.769099	4.98864	4.42717e-13	5.9652e-12
100270862	RPS3P4	-0.683795	1.84147	5.42695e-13	7.20514e-12
646624	RPL27P4	-1.18077	2.09779	5.52162e-13	7.32807e-12
81706	PPP1R14C	-0.718565	3.13834	5.65069e-13	7.49374e-12
4818	NKG7	0.633508	2.57704	5.93591e-13	7.83962e-12
4502	MT2A	0.590453	5.02899	6.36533e-13	8.35367e-12
140885	SIRPA	0.572976	2.93776	7.11722e-13	9.28254e-12
3575	IL7R	0.566624	2.17073	7.50296e-13	9.74171e-12
972	CD74	0.598803	6.32796	7.92271e-13	1.02415e-11
55630	SLC39A4	-0.505121	4.11684	8.00001e-13	1.03301e-11
30812	SOX8	0.589548	0.83309	8.18078e-13	1.05366e-11
3671	ISLR	0.693604	3.97289	8.19003e-13	1.05447e-11
401505	TOMM5	-0.517399	1.49268	8.3877e-13	1.07831e-11
2263	FGFR2	0.565955	1.75972	8.58789e-13	1.10128e-11
54958	TMEM160	-0.608936	3.81973	9.00022e-13	1.14915e-11
25884	CHRDL2	0.816423	1.52444	1.03577e-12	1.31156e-11
10578	GNLY	0.612688	1.67756	1.05325e-12	1.33227e-11
3122	HLA-DRA	0.69933	6.58722	1.08158e-12	1.36322e-11
1604	CD55	0.532967	4.30463	1.19411e-12	1.49971e-11
6403	SELP	0.527671	1.22184	1.261e-12	1.58091e-11
6482	ST3GAL1	0.527256	2.25033	1.27434e-12	1.5965e-11
64231	MS4A6A	0.529402	2.21672	1.3434e-12	1.67725e-11
116039	OSR2	0.516537	1.71296	1.5982e-12	1.97767e-11
10354	HMGB1P5	1.11952	2.91779	1.60837e-12	1.98887e-11
27035	NOX1	-0.788472	5.07267	1.62522e-12	2.0076e-11
27283	TINAG	-0.625274	2.13727	1.66162e-12	2.05041e-11
7169	TPM2	0.557674	4.60163	1.72717e-12	2.12684e-11
3115	HLA-DPB1	0.613601	3.75536	1.98592e-12	2.41933e-11
9560	CCL4L2	0.589453	1.93453	2.16659e-12	2.62675e-11
388372	CCL4L1	0.589453	1.93453	2.16659e-12	2.62675e-11
2348	FOLR1	-0.871947	1.58691	2.28408e-12	2.7635e-11
1056	CEL	-1.19346	2.63833	2.40633e-12	2.90247e-11
169693	TMEM252	-0.735046	1.224	2.45181e-12	2.95127e-11
100270865	RPS6P10	-0.505983	1.21121	2.47613e-12	2.97954e-11
10875	FGL2	0.544198	2.05549	2.61046e-12	3.13264e-11
1833	EPYC	0.625993	0.762704	2.64358e-12	3.16916e-11
23336	SYNM	0.659517	1.51051	2.75535e-12	3.29644e-11
64150	DIO3OS	-0.65093	1.85972	2.78572e-12	3.32826e-11
259307	IL4I1	0.564556	2.28013	2.86076e-12	3.41517e-11
105376843	SNHG25	-1.08458	2.71982	2.86136e-12	3.41517e-11
713	C1QB	0.640922	4.86617	2.92615e-12	3.48896e-11
762	CA4	-1.03728	1.77448	3.10351e-12	3.6818e-11
100422885	MIR1244-2	1.17167	4.06189	3.20008e-12	3.79254e-11
9547	CXCL14	-0.936357	4.99193	3.67241e-12	4.32331e-11
388564	TMEM238	-0.557979	4.21241	4.14285e-12	4.84484e-11
3123	HLA-DRB1	0.653582	6.06524	4.1464e-12	4.84739e-11
2261	FGFR3	-0.55844	2.90318	4.49414e-12	5.24178e-11
645441	RPL17P6	1.1815	3.28291	5.00341e-12	5.80702e-11
4923	NTSR1	0.544423	0.709401	5.52479e-12	6.37028e-11
150538	SATB2-AS1	-0.597788	2.33766	6.11909e-12	7.00977e-11
4129	MAOB	0.646332	1.78649	6.21401e-12	7.10619e-11
3127	HLA-DRB5	0.76264	4.7286	6.91524e-12	7.8733e-11
50506	DUOX2	-1.01652	3.08022	7.75758e-12	8.78703e-11
100270854	RPL8P3	-0.836572	1.82212	7.84827e-12	8.87837e-11
80157	CWH43	-0.588559	0.884669	7.97767e-12	9.0161e-11
30811	HUNK	-0.635994	2.38376	8.12239e-12	9.16207e-11
392979	RPL18P4	-0.965515	1.62795	8.59583e-12	9.68066e-11
3932	LCK	0.528925	2.40246	1.03074e-11	1.14838e-10
55365	TMEM176A	-0.567435	5.02922	1.05829e-11	1.17722e-10
2878	GPX3	0.517682	3.02435	1.13181e-11	1.25229e-10
80235	PIGZ	-0.520064	3.20094	1.15547e-11	1.27767e-10
5972	REN	-0.615986	1.01838	1.23911e-11	1.36292e-10
326299	RPL27P1	-0.636818	0.798393	1.25318e-11	1.37752e-10
10561	IFI44	0.566976	2.72926	1.25802e-11	1.38241e-10
3108	HLA-DMA	0.523496	3.75498	1.32992e-11	1.45419e-10
57156	TMEM63C	-0.52561	1.2832	1.33478e-11	1.45905e-10
105370070	LINC02441	-0.647028	1.98455	1.34118e-11	1.4656e-10
5321	PLA2G4A	0.720289	2.02819	1.36235e-11	1.48389e-10
80183	RUBCNL	-0.690662	2.68449	1.42584e-11	1.54852e-10
388344	RPL13P12	-0.624578	4.89534	1.43827e-11	1.56107e-10
3109	HLA-DMB	0.528824	2.47077	1.49726e-11	1.6221e-10
51313	GASK1B	0.500637	2.551	1.52627e-11	1.64999e-10
2273	FHL1	0.516524	2.30165	1.61664e-11	1.74411e-10
260436	FDCSP	0.823932	1.36456	1.65943e-11	1.78574e-10
128500	RPL13P2	-0.721756	1.17165	1.72235e-11	1.85176e-10
81786	TRIM7	0.539343	0.928594	1.90098e-11	2.03145e-10
1800	DPEP1	-1.03663	4.95889	2.00628e-11	2.13622e-10
7305	TYROBP	0.568505	4.30627	2.10671e-11	2.23708e-10
2331	FMOD	0.560354	4.03107	2.11619e-11	2.24648e-10
5093	PCBP1	-0.641302	3.03397	2.13223e-11	2.26147e-10
3434	IFIT1	0.558834	1.84415	2.20048e-11	2.32765e-10
26279	PLA2G2D	0.534399	0.890053	2.20061e-11	2.32765e-10
645630	RPS13P8	-0.730564	1.01918	2.23048e-11	2.35577e-10
440991	RPS3P3	-0.592246	2.45235	2.2578e-11	2.38281e-10
729389	RPS6P25	-0.586406	1.71236	2.60175e-11	2.7223e-10
645000	RPS3P6	-0.570102	1.05043	2.75016e-11	2.87032e-10
7780	SLC30A2	-0.591143	1.00509	2.75275e-11	2.87159e-10
402150	RPL8P4	-0.51263	1.16839	2.753e-11	2.87159e-10
1811	SLC26A3	-1.23526	3.65594	2.87569e-11	2.98986e-10
925	CD8A	0.529743	1.82697	3.08895e-11	3.1984e-10
441775	RPL18P13	-0.59666	0.873529	3.44544e-11	3.54364e-10
59	ACTA2	0.551385	4.35599	3.44839e-11	3.54564e-10
124975	GGT6	-0.631229	3.92464	3.73704e-11	3.82794e-10
729279	RPL28P5	-0.895662	1.67056	3.7801e-11	3.86645e-10
128580	RPS4XP3	-0.602962	1.22037	4.14179e-11	4.2108e-10
6357	CCL13	0.71606	1.6723	4.30016e-11	4.35926e-10
1087	CEACAM7	-1.08947	4.18854	4.55805e-11	4.60089e-10
3001	GZMA	0.594083	2.68911	4.92738e-11	4.94965e-10
219855	SLC37A2	0.501667	1.51434	5.01746e-11	5.03299e-10
1191	CLU	0.606831	3.00413	5.37826e-11	5.37355e-10
392424	RPS5P8	-0.632142	0.852579	5.71952e-11	5.69839e-10
6204	RPS10	-0.618666	1.84579	5.99233e-11	5.95173e-10
226	ALDOA	-0.574075	2.94088	6.03086e-11	5.98495e-10
714	C1QC	0.58654	4.968	6.14174e-11	6.08644e-10
646625	URAD	-0.979812	2.20313	6.44649e-11	6.37057e-10
6865	TACR2	0.51651	1.16228	7.59318e-11	7.41253e-10
401863	RPL10AP12	-0.661585	0.815585	8.13718e-11	7.92388e-10
115804232	CEROX1	0.526864	0.933163	9.14693e-11	8.85347e-10
54546	RNF186	-0.624814	3.23311	9.80101e-11	9.45549e-10
8542	APOL1	0.540149	4.40128	1.01808e-10	9.80582e-10
341	APOC1	0.635064	2.89984	1.27186e-10	1.2092e-09
103504734	MIR1244-4	1.3956	2.87179	1.33632e-10	1.26639e-09
400643	LINC00668	-0.598636	2.32752	1.39284e-10	1.31822e-09
9058	SLC13A2	-0.736046	1.5516	1.39289e-10	1.31822e-09
3620	IDO1	0.713565	2.01079	1.41332e-10	1.33649e-09
642635	TUBAP13	-0.53267	0.719768	1.42967e-10	1.35123e-09
729359	PLIN4	0.582157	0.794713	1.56487e-10	1.47035e-09
106480630	RNU6-1016P	0.5687	1.19334	1.61179e-10	1.51163e-09
100270900	RPS20P6	-0.569596	1.14622	2.35611e-10	2.15869e-09
442723	RPL27P11	-0.67417	1.07018	2.69776e-10	2.45642e-09
5008	OSM	0.595307	1.86404	2.87767e-10	2.6068e-09
25797	QPCT	-0.635237	3.41158	3.1106e-10	2.80558e-09
23708	GSPT2	-0.587318	2.60144	3.655e-10	3.27237e-09
728553	RPS8P8	-0.601703	3.0133	4.58172e-10	4.04265e-09
6512	SLC1A7	-0.576017	1.14782	4.775e-10	4.20479e-09
5874	RAB27B	0.535674	1.63649	4.84307e-10	4.25941e-09
4239	MFAP4	0.614428	3.62663	6.13919e-10	5.3251e-09
4321	MMP12	0.744818	4.15195	6.65698e-10	5.74462e-09
7138	TNNT1	0.680862	1.17571	7.14606e-10	6.14465e-09
79981	FRMD1	-0.527824	1.54902	7.14665e-10	6.14465e-09
3569	IL6	0.546164	1.41964	9.50613e-10	8.05763e-09
255349	TMEM211	-0.670435	1.92671	9.95009e-10	8.42182e-09
415	ARSL	-0.638271	4.0471	1.03452e-09	8.73533e-09
2192	FBLN1	0.586743	3.34502	1.16218e-09	9.73412e-09
646269	RPS4XP8	-0.571864	0.888984	1.17803e-09	9.85525e-09
10637	LEFTY1	-1.02066	3.289	1.30211e-09	1.08266e-08
84647	PLA2G12B	-0.806349	1.63776	1.47472e-09	1.21787e-08
6363	CCL19	0.698542	1.9298	1.55661e-09	1.281e-08
85486	RPS19P1	-0.745007	1.74938	1.56141e-09	1.28465e-08
2532	ACKR1	0.606321	1.85783	1.6269e-09	1.3345e-08
2128	EVX1	-0.576525	1.36017	1.68969e-09	1.38183e-08
745	MYRF	0.536082	2.31661	1.83009e-09	1.49078e-08
63928	CHP2	-0.842488	2.82118	1.83555e-09	1.49468e-08
8876	VNN1	0.639233	1.57954	1.84503e-09	1.50122e-08
729536	RPL34P31	-0.698829	1.16802	1.86542e-09	1.51711e-08
7274	TTPA	-0.500486	1.80915	1.90847e-09	1.54891e-08
346606	MOGAT3	-0.527642	3.13515	1.93111e-09	1.56614e-08
1116	CHI3L1	0.608249	2.99288	2.06911e-09	1.67066e-08
54827	NXPE4	-0.914888	2.7032	2.09817e-09	1.69277e-08
1672	DEFB1	-0.679341	2.5634	2.1142e-09	1.70414e-08
828	CAPS	-0.527144	2.35062	2.15291e-09	1.73257e-08
100271487	RPL31P61	-0.570852	0.872484	2.62876e-09	2.09406e-08
7432	VIP	0.598618	1.37687	2.74635e-09	2.18231e-08
441876	RPS16P1	-0.610887	2.32036	3.0392e-09	2.40313e-08
5268	SERPINB5	0.771946	3.46866	3.25906e-09	2.56721e-08
360	AQP3	0.614796	2.93949	3.35766e-09	2.64076e-08
1080	CFTR	-0.558376	3.84974	4.20153e-09	3.25946e-08
4599	MX1	0.50984	2.82863	4.28514e-09	3.32286e-08
4069	LYZ	0.844968	5.83067	4.52753e-09	3.49957e-08
5789	PTPRD	-0.571767	2.08258	4.68062e-09	3.61051e-08
90993	CREB3L1	0.573271	4.19108	5.42912e-09	4.15042e-08
9447	AIM2	0.515395	1.22668	5.67513e-09	4.32291e-08
93432	MGAM2	0.595311	1.90635	7.21945e-09	5.41291e-08
100422872	MIR1244-3	0.872492	2.22738	7.51644e-09	5.61176e-08
79799	UGT2A3	-0.718929	1.74706	7.77722e-09	5.79788e-08
91464	ISX	-0.612244	2.5883	9.18096e-09	6.78139e-08
2537	IFI6	0.56276	5.64649	9.68678e-09	7.13115e-08
3576	CXCL8	0.747341	4.18959	1.09853e-08	8.03022e-08
72	ACTG2	0.681134	3.70369	1.13632e-08	8.2944e-08
100271012	RPL36P12	-0.512072	0.841801	1.17419e-08	8.54617e-08
5408	PNLIPRP2	-0.559191	1.28111	1.66091e-08	1.18303e-07
347853	TBX10	-0.563183	1.59032	1.69616e-08	1.20619e-07
28883	IGKV2D-28	0.523241	0.711069	1.74305e-08	1.2373e-07
3118	HLA-DQA2	0.690855	2.42834	1.89495e-08	1.33947e-07
406962	MIR186	0.542299	1.41786	1.98967e-08	1.40055e-07
653808	ZG16	-1.02258	2.24879	2.00094e-08	1.40791e-07
3500	IGHG1	0.943573	6.261	2.58201e-08	1.79249e-07
5313	PKLR	-0.507332	0.966437	2.69639e-08	1.86603e-07
4312	MMP1	0.783207	4.23723	3.01578e-08	2.07245e-07
1160	CKMT2	-0.805583	1.93717	3.07991e-08	2.11405e-07
1830	DSG3	0.640698	1.20136	3.21266e-08	2.19749e-07
2495	FTH1	-0.546953	5.17456	3.65472e-08	2.48351e-07
27199	OXGR1	-0.534072	1.74614	3.74333e-08	2.53933e-07
92235	STYXL2	-1.03001	1.89766	4.25289e-08	2.86246e-07
126	ADH1C	-0.805123	2.98332	4.40769e-08	2.96213e-07
28921	IGKV2-28	0.527443	0.748347	4.42722e-08	2.97356e-07
646949	RPL23P6	-0.507484	2.26169	5.93015e-08	3.90578e-07
27284	SULT1B1	-0.526456	2.8142	7.49357e-08	4.85762e-07
28893	IGKV1D-39	0.660224	1.28398	1.12582e-07	7.12669e-07
1674	DES	0.903697	3.52109	1.1303e-07	7.15247e-07
618	BCYRN1	0.519908	1.25269	1.28794e-07	8.08628e-07
54860	MS4A12	-0.768512	1.58151	1.29325e-07	8.11467e-07
7380	UPK3A	-0.521498	1.32272	1.42752e-07	8.90722e-07
400128	TUSC8	-0.513263	1.96204	1.47204e-07	9.17369e-07
2980	GUCA2A	-0.792553	3.38422	1.61054e-07	9.98576e-07
6373	CXCL11	0.638843	2.74495	1.72907e-07	1.06701e-06
727826	RPS11P5	-0.557622	2.99337	1.86134e-07	1.14086e-06
5920	PLAAT4	0.520644	3.99611	1.8682e-07	1.14467e-06
722	C4BPA	-0.543951	1.91643	2.00945e-07	1.22484e-06
4224	MEP1A	-0.645582	4.13958	2.51167e-07	1.5091e-06
374	AREG	-0.557833	4.80884	2.57802e-07	1.54682e-06
5169	ENPP3	-0.644962	2.09248	3.98219e-07	2.31545e-06
51208	CLDN18	0.753639	0.81794	4.35304e-07	2.51693e-06
3219	HOXB9	-0.530228	4.81202	5.2801e-07	3.01066e-06
100271271	RPL11P3	-0.540685	1.28201	7.81959e-07	4.33278e-06
80168	MOGAT2	-0.531736	2.30709	7.8894e-07	4.36804e-06
343	AQP8	-0.730888	1.71941	8.13595e-07	4.49609e-06
25984	KRT23	-0.814634	2.97711	8.18142e-07	4.5198e-06
91561	RPS2P40	0.549943	2.45008	8.67152e-07	4.76448e-06
2786	GNG4	-0.733423	2.49026	8.76433e-07	4.81323e-06
28930	IGKV1-39	0.573328	1.29304	8.80323e-07	4.83159e-06
163183	SYNE4	-0.515455	2.02142	9.49927e-07	5.18541e-06
6364	CCL20	-0.520243	4.32311	1.08365e-06	5.86641e-06
5332	PLCB4	-0.531602	3.79307	1.09301e-06	5.9162e-06
57016	AKR1B10	-0.609541	2.76017	1.14873e-06	6.19216e-06
9271	PIWIL1	0.500013	1.06222	1.20793e-06	6.49346e-06
7104	TM4SF4	0.601259	1.27624	1.20816e-06	6.49372e-06
3119	HLA-DQB1	0.503955	3.41802	1.28131e-06	6.85768e-06
23584	VSIG2	-0.751152	3.12533	1.35383e-06	7.2221e-06
646627	LYPD8	-0.726365	3.08152	1.48628e-06	7.87472e-06
3502	IGHG3	0.758666	4.18289	1.65684e-06	8.69882e-06
389812	LCN15	-0.838655	1.50476	1.70397e-06	8.93171e-06
147495	APCDD1	-0.568661	3.26799	1.75536e-06	9.19013e-06
1359	CPA3	0.502463	2.23548	1.95029e-06	1.01445e-05
23666	UBBP4	-0.540237	1.7311	1.99652e-06	1.03713e-05
3934	LCN2	-0.648483	6.45845	2.07273e-06	1.07419e-05
254439	C11orf86	-0.512706	1.45964	2.59482e-06	1.32417e-05
10071	MUC12	-0.608478	2.69181	3.50746e-06	1.75535e-05
10562	OLFM4	-1.05888	6.12489	3.57331e-06	1.78509e-05
2069	EREG	-0.654825	2.71898	3.74248e-06	1.86459e-05
6374	CXCL5	0.671086	2.09408	4.20959e-06	2.08584e-05
28637	TRBD1	0.645656	1.68933	5.95417e-06	2.88592e-05
283120	H19	0.63007	2.56829	6.18909e-06	2.99117e-05
102724852	LOC102724852	0.63007	2.56829	6.18909e-06	2.99117e-05
7032	TFF2	0.701282	2.18374	6.73974e-06	3.2356e-05
28467	IGHV1-24	0.735039	2.92771	7.34105e-06	3.50286e-05
5284	PIGR	-0.884182	6.74494	7.66703e-06	3.64757e-05
5655	KLK10	0.581947	2.50142	9.5228e-06	4.45781e-05
3494	IGHA2	-0.907839	5.58049	1.03139e-05	4.80143e-05
84366	PRAC1	-1.06636	2.20812	1.07366e-05	4.98309e-05
100271063	RPS14P1	-0.673254	1.93101	1.20011e-05	5.52226e-05
54097	FAM3B	-0.628322	2.24752	1.20993e-05	5.56366e-05
11247	NXPH4	0.503008	1.35784	1.47556e-05	6.68679e-05
6029	RN7SL1	0.56472	5.89409	1.65556e-05	7.44428e-05
54905	CYP2W1	-0.716094	2.83445	1.67922e-05	7.54198e-05
389816	LRRC26	-0.587276	1.79014	2.01819e-05	8.95511e-05
84707	BEX2	-0.535844	1.90213	2.23913e-05	9.86361e-05
54474	KRT20	-0.537164	5.67716	2.34111e-05	0.000102821
195814	SDR16C5	0.510826	2.19173	2.39176e-05	0.000104837
2302	FOXJ1	-0.527665	1.49912	2.68992e-05	0.000116934
7546	ZIC2	0.504038	1.26426	4.15282e-05	0.000174744
147111	NOTUM	-0.707097	2.72897	7.00827e-05	0.00028456
727897	MUC5B	0.619627	2.99187	8.07619e-05	0.000323276
28947	IGKJ4	-0.835168	3.19164	8.64912e-05	0.000344415
100418748	KRT8P36	-0.638207	1.73886	9.32088e-05	0.000369002
22802	CLCA4	-0.602465	1.71403	0.000128684	0.000497025
84666	RETNLB	-0.567237	2.52174	0.000179581	0.000673006
140453	MUC17	0.5342	1.63614	0.000217002	0.000802434
7367	UGT2B17	-0.662817	2.51107	0.000254955	0.000929353
28454	IGHV2-70	0.537246	2.05501	0.000283057	0.00102261
1179	CLCA1	-0.825628	3.4612	0.000298133	0.00107149
28950	IGKJ1	-0.752491	4.33249	0.000395056	0.00138709
1671	DEFA6	-0.731718	2.92034	0.000410656	0.00143587
3481	IGF2	-0.514344	0.940145	0.000543708	0.00185519
3503	IGHG4	0.533853	4.1835	0.00155675	0.0048393
5320	PLA2G2A	0.555272	4.78627	0.00328748	0.00948575
5968	REG1B	0.575496	2.01406	0.00370671	0.0105634
55600	ITLN1	-0.613266	3.24673	0.00389391	0.0110487
28477	IGHJ4	-0.559693	3.59653	0.00522128	0.0143763
5967	REG1A	0.604889	4.17362	0.0170394	0.0405486

## Sheet: Table_S3
Table S3. The 60-gene classifier generated from differential expressed AAMRGs
ENTREZID	GENE_SYMBOL	AA GROUP
8639	AOC3	1
9945	GFPT2	1
1545	CYP1B1	1
253827	MSRB3	1
1806	DPYD	1
586	BCAT1	1
3620	IDO1	1
283208	P4HA3	1
4129	MAOB	1
493869	GPX8	1
5019	OXCT1	1
259307	IL4I1	1
10993	SDS	1
2878	GPX3	1
80854	SETD7	1
10157	AASS	1
5033	P4HA1	1
2571	GAD1	1
64324	NSD1	1
1036	CDO1	1
23743	BHMT2	1
57494	RIMKLB	1
23127	COLGALT2	1
8085	KMT2D	1
4297	KMT2A	1
125	ADH1B	1
316	AOX1	1
58508	KMT2C	1
55870	ASH1L	1
220	ALDH1A3	1
3158	HMGCS2	2
1152	CKB	2
1160	CKMT2	2
126	ADH1C	2
1644	DDC	2
23600	AMACR	2
2875	GPT	2
23498	HAAO	2
26	AOC1	2
2877	GPX2	2
130	ADH6	2
191	AHCY	2
1428	CRYM	2
5053	PAH	2
95	ACY1	2
84842	HPDL	2
435	ASL	2
4282	MIF	2
132158	GLYCTK	2
3945	LDHB	2
7263	TST	2
4357	MPST	2
51268	PIPOX	2
2184	FAH	2
10994	ILVBL	2
8528	DDO	2
79814	AGMAT	2
1312	COMT	2
3033	HADH	2
3028	HSD17B10	2
